# Supplementary material for: Paediatric medicine issues and gaps from healthcare workers point of view: survey results and a narrative review from the global accelerator for paediatric formulations project
Source: Front Pharmacol. 2023 Jul 17;14:1200848. doi: 10.3389/fphar.2023.1200848 (PMC10390094; doi:10.3389/fphar.2023.1200848)
Supplement: Supplementary file 1 [file Table2.XLSX]

## Sheet: Sheet1
Medicine	Only Available As Adult Formulation	Not Marketed In The Country	Only Available In The Private Sector	Overly Expensive	Not In The Drug Formulary	Shortages	Other	NA
abacavir	Thailand					Fiji
oral liquid	Thailand					Fiji
abacavir + dolutegravir + lamivudine	Australia	Botswana			Zambia		Indonesia
	Brazil	Chile
	Chile	Indonesia
	Congo Kinshasa	South Africa
	Indonesia
	Uganda
	United Kingdom
NA					Zambia
oral granule	Indonesia	Indonesia					Indonesia
oral liquid	Uganda
	United Kingdom
tablet	Australia	Botswana
	Brazil	Chile
	Chile	South Africa
	Congo Kinshasa
	Uganda
	United Kingdom
abacavir + lamivudina + efavirenz					Zimbabwe
tablet					Zimbabwe
abacavir + lamivudine	Australia				South Africa
	Spain
	United Kingdom
oral liquid	Australia
	Spain
tablet	United Kingdom				South Africa
abacavir + lamivudine + zidovudine	Ethiopia
oral liquid	Ethiopia
abacavir + zidovudine					Zimbabwe
oral liquid					Zimbabwe
acebutolol	Pakistan
tablet	Pakistan
acetamide				Jordan
preparation for inhalation				Jordan
acetaminophen	Nigeria			Nigeria	Nigeria	Nigeria
	United States					Philippines
rectal preparation	United States			Nigeria		Nigeria
						Philippines
tablet	Nigeria				Nigeria	Nigeria
acetazolamide							Philippines
oral liquid							Philippines
acetylsalicylic acid	Ethiopia	Taiwan
	Russia
	Taiwan
	United States
oral liquid	Russia	Taiwan
	Taiwan
	United States
tablet	Ethiopia
acyclovir	Ethiopia					Ethiopia
						Zimbabwe
oral liquid	Ethiopia
parenteral preparation						Zimbabwe
topical						Ethiopia
acylovir					Ethiopia
oral liquid					Ethiopia
adenosine	United Arab Emirates		Nigeria
parenteral preparation	United Arab Emirates		Nigeria
albendazole	Indonesia						Burkina Faso
oral liquid							Burkina Faso
tablet	Indonesia
albumin human	Nepal		Venezuela	Indonesia		Venezuela
				Nepal
				Venezuela
parenteral preparation	Nepal		Venezuela	Indonesia		Venezuela
				Nepal
				Venezuela
allopurinol	United States
oral liquid	United States
alprostadil	United States				Indonesia	Indonesia
					Myanmar
oral liquid	United States
parenteral preparation					Indonesia	Indonesia
					Myanmar
amikacin				Congo Kinshasa				Brazil
parenteral preparation				Congo Kinshasa				Brazil
aminocaproic acid						Spain
parenteral preparation						Spain
aminophylline							Philippines
oral liquid							Philippines
amiodarone	Canada						Australia
	Nigeria
parenteral preparation							Australia
tablet	Canada
	Nigeria
amitriptyline	New Zaeland
tablet	New Zaeland
amlodipine	Nigeria
oral liquid	Nigeria
amodiaquine - sulfadoxine + pyrimethamine	Uganda
oral liquid	Uganda
amoxicillin	Taiwan		Nigeria	Nigeria	Nigeria	Burkina Faso	United States
	Tanzania			Zambia	United States	Nigeria
	Zambia					Zambia
capsule	Taiwan
dispersible tablet			Nigeria	Nigeria	Nigeria	Nigeria	United States
					United States
oral liquid	Tanzania					Burkina Faso
parenteral preparation	Zambia			Zambia		Zambia
amoxicillin + clavulanic acid	Japan					Russia
	Sudan
oral liquid	Japan					Russia
tablet	Sudan
amphotericin b	South Africa			Ethiopia	Indonesia	Nigeria	Philippines
				Netherlands
oral liquid	South Africa						Philippines
parenteral preparation				Ethiopia	Indonesia
				Netherlands
topical						Nigeria
ampicillin + sulbactam		Serbia
parenteral preparation		Serbia
anakinra		Ukraine		Ukraine
parenteral preparation		Ukraine		Ukraine
angiotensin		Spain
parenteral preparation		Spain
antihemophilic factor		India
human recombinant
tablet		India
aripiprazole		Spain
NA		Spain
arsenic trioxide				Netherlands
parenteral preparation				Netherlands
artemether + lumefantrine				Burkina Faso		Nigeria
				Nigeria
oral liquid				Burkina Faso
tablet				Nigeria		Nigeria
artesunate + pyronaridine tetraphosphate				Congo Kinshasa
tablet				Congo Kinshasa
ascorbic acid	Sudan
tablet	Sudan
asparaginase					United States
parenteral					United States
atazanavir	South Africa
tablet	South Africa
atenolol	Australia	Zimbabwe				New Zealand
	Taiwan
	Tanzania
	Zimbabwe
oral liquid	Australia	Zimbabwe				New Zealand
	Tanzania
	Zimbabwe
tablet	Taiwan
atovaquone	Canada
oral liquid	Canada
azathioprine	Hungary						Japan
	Japan
oral liquid	Hungary
tablet	Japan						Japan
azithromycin	Taiwan					Fiji
						Indonesia
						Nigeria
						Tanzania
oral liquid						Fiji
						Nigeria
						Tanzania
tablet	Taiwan					Indonesia
baclofen	Japan	New Zaeland					United States	Germany
	United States
oral liquid	United States	New Zaeland					United States	Germany
tablet	Japan
beclomethasone dipropionate				Zambia		Zambia
preparation for inhalation				Zambia		Zambia
bedaquiline	United Kingdom						United Kingdom
tablet	United Kingdom						United Kingdom
bedaquine	United Kingdom
oral liquid	United Kingdom
bendroflumethiazide	Nigeria
tablet	Nigeria
benzylpenicillin	Brazil	Nepal				Indonesia
	Portugal					Nepal
oral liquid	Portugal
parenteral preparation	Brazil	Nepal				Indonesia
						Nepal
betamethasone phosphate						Philippines
oral liquid						Philippines
bisoprolol	Taiwan
tablet	Taiwan
bosentan	India			United States			India
	United States
oral liquid	India			United States			India
	United States
botulinum toxin type a and b		Ghana
parenteral preparation		Ghana
budesonide		Portugal	Ghana	Ghana		Venezuela	United Kingdom
				Indonesia
				Venezuela
oral liquid		Portugal					United Kingdom
preparation for inhalation			Ghana	Ghana		Venezuela
				Indonesia
				Venezuela
budesonide + formoterol	Ghana			United Kingdom				Nigeria
oral liquid								Nigeria
preparation for inhalation	Ghana			United Kingdom
bumetanide	Canada	Canada
	Serbia
oral liquid	Canada	Canada
	Serbia
caffeine	Tanzania	Nepal	Ghana	Myanmar	Argentina	Nepal	Argentina
		Tanzania		United States	Tanzania		Thailand
		United Arab Emirates			Thailand
		Venezuela			United States
NA				Myanmar
oral liquid	Tanzania	Nepal		United States	Argentina	Nepal	Argentina
		Tanzania			Tanzania		Thailand
		United Arab Emirates			Thailand
					United States
parenteral preparation		Tanzania	Ghana
		Venezuela
calcium glycerophosphate		United Kingdom
oral liquid		United Kingdom
cannabidiol		Slovenia
oral liquid		Slovenia
captopril	Chile	India		Sri Lanka	Namibia
	Sri Lanka				Nigeria
	United Arab Emirates
	Uruguay
oral liquid	Chile	India		Sri Lanka	Namibia
	Sri Lanka				Nigeria
	United Arab Emirates
tablet	Uruguay
carbamazepine				Sri Lanka		Sri Lanka
oral liquid				Sri Lanka		Sri Lanka
carvedilol	Japan
	Sweden
	Uganda
tablet	Japan
	Sweden
	Uganda
cefnidir		Panama
oral liquid		Panama
cefotaxime						United States
parenteral preparation						United States
ceftazidime				Armenia		Armenia
parenteral preparation				Armenia		Armenia
ceftriaxone				Uganda		Mexico
parenteral preparation				Uganda		Mexico
cefuroxime	Mexico					Canada
						Mexico
oral liquid	Mexico					Canada
						Mexico
cephalexin		Spain
oral liquid		Spain
chloralhydrate		Slovenia
rectal preparation		Slovenia
chloramphenicol				Philippines		Philippines
						Sri Lanka
capsule						Sri Lanka
oral liquid				Philippines		Philippines
chlorhexidine		United Kingdom					United Kingdom
topical		United Kingdom					United Kingdom
ciprofloxacin	Australia	Chile					Switzerland
	Chile	Philippines
	Nigeria
	Philippines
	Portugal
	Serbia
	Uganda
	Zambia
oral liquid	Australia	Chile
	Chile	Philippines
	Nigeria
	Philippines
	Portugal
	Serbia
	Zambia
tablet	Australia						Switzerland
	Nigeria
	Uganda
cisapride		Ghana
tablet		Ghana
clindamycin	Australia	Argentina				Switzerland	Switzerland
	Ethiopia	Spain
	Nigeria	United States
	Portugal
capsule	Australia	United States
	Nigeria
oral liquid	Australia	Argentina				Switzerland
	Ethiopia	Spain
	Portugal
tablet							Switzerland
clobazam								Italy
oral liquid								Italy
clofazimine	South Africa
	United Kingdom
capsule	South Africa
tablet	United Kingdom
clonazepam	United States
oral liquid	United States
clonidine	Australia	Canada						Germany
	Japan	Netherlands
	Norway
	United States
oral liquid	Australia	Canada						Germany
	Norway	Netherlands
	United States
tablet	Japan
clopidogrel	United States
oral liquid	United States
cloxacillin	Zimbabwe	Zimbabwe	Zimbabwe	Zimbabwe	Norway	Ethiopia
						South Africa
oral liquid	Zimbabwe	Zimbabwe	Zimbabwe	Zimbabwe
parenteral preparation					Norway	Ethiopia
						South Africa
codeine		Nigeria
oral liquid		Nigeria
colchicine								Netherlands
oral liquid								Netherlands
tablet								Netherlands
colistin		Armenia		Armenia
rectal preparation		Armenia		Armenia
corticotropin				Mexico
parenteral preparation				Mexico
cosyntropin		Canada		Canada	Canada
parenteral preparation		Canada		Canada	Canada
cyclosporine	Madagascar				Philippines
oral liquid	Madagascar				Philippines
cyproheptadine	Indonesia
oral liquid	Indonesia
dalteparin	Norway						Norway
parenteral preparation	Norway						Norway
dantrolene	Japan
capsule	Japan
darunavir		South Africa				Kenya
oral liquid		South Africa
tablet						Kenya
delamanid	United Kingdom						United Kingdom
NA	United Kingdom						United Kingdom
dexamethasone	Japan	Madagascar
	Nigeria	Uruguay
	Russia
oral liquid	Nigeria
	Russia
parenteral preparation		Madagascar
tablet	Japan	Uruguay
diamorphine	United Kingdom
tablet	United Kingdom
diazepam		Mexico			Russia	Australia
						Norway
						United Arab Emirates
parenteral preparation					Russia
rectal preparation		Mexico				Australia
						Norway
						United Arab Emirates
diazoxide						Canada
oral liquid						Canada
diclofenac	Serbia							Denmark
oral liquid	Serbia							Denmark
rectal preparation	Serbia
digoxin	Nigeria	Tanzania			Zambia			Ethiopia
	Zambia	Zambia
oral liquid	Nigeria	Tanzania			Zambia			Ethiopia
	Zambia	Zambia
tablet	Nigeria
dihydroartemisin + piperaquine phosphate	Thailand
tablet	Thailand
dimenhydrinate	Spain
tablet	Spain
dolutegravir	Thailand
oral liquid	Thailand
dolutegravir + lamivudine	Brazil							Nigeria
	South Africa
	Uganda
NA	Brazil
oral liquid	South Africa							Nigeria
tablet	Uganda
dolutegravir + tenofovir + lamivudine (emtricitabine)		United Kingdom
tablet		United Kingdom
domperidone	Sri Lanka	New Zaeland
		United Arab Emirates
		United States
oral liquid		New Zaeland
		United States
rectal preparation	Sri Lanka	United Arab Emirates
doxycycline	Portugal
oral liquid	Portugal
efavirenz		United Kingdom
capsule		United Kingdom
efavirenz + emtricitabine + tenofovir	United Kingdom
oral liquid	United Kingdom
emicizumab			Serbia
subcutaneous			Serbia
emtricitabine + tenofovir	Chile	Chile					United Kingdom
	United Kingdom
tablet	Chile	Chile					United Kingdom
	United Kingdom
enalapril	Nigeria	Serbia					Japan
	Serbia
	Uruguay
fine granules							Japan
oral liquid	Serbia	Serbia
tablet	Nigeria
	Uruguay
enoxaparin	United States						United States
parenteral preparation	United States						United States
epinephrine		Russia		Belgium		Ethiopia	Belgium
				Philippines
intramuscular				Belgium			Belgium
parenteral preparation		Russia		Philippines		Ethiopia
ergocalciferol		United States
parenteral preparation		United States
erythromycin	Zambia	Hungary		Zambia		Serbia
		Serbia				Zambia
oral liquid	Zambia			Zambia		Serbia
						Zambia
parenteral preparation		Serbia
tablet		Hungary			Indonesia
esmolol							Australia
parenteral preparation							Australia
esomeprazole	Nigeria	Serbia
	Portugal
	Serbia
	United Arab Emirates
oral liquid	Portugal	Serbia
	Serbia
sachet	United Arab Emirates
tablet	Nigeria
ethambutol	Australia	Netherlands						Spain
	Philippines
oral liquid	Australia	Netherlands						Spain
	Philippines
tablet	Philippines
ethanol				United States
parenteral preparation				United States
ethinylestradiol						Philippines
tablet						Philippines
ethosuximide		Hungary	South Africa	South Africa
		Italy
capsule		Hungary	South Africa	South Africa
		Italy
oral liquid		Hungary
etoposide	United States
oral liquid	United States
famotidine				United States
oral liquid				United States
felbamate	Hungary
oral liquid	Hungary
fentanyl			Uganda	Uganda	Uganda
preparation for inhalation			Uganda	Uganda	Uganda
ferrous gluconate							Portugal
tablet							Portugal
ferrous glycine sulfate		Portugal
oral liquid		Portugal
ferrous sulfate anhydrous						Zimbabwe
oral liquid						Zimbabwe
flecainide	India
	Sweden
oral liquid	Sweden
tablet	India
flucloxacillin	Norway
oral liquid	Norway
fluconazole	Brazil			Congo Kinshasa	South Africa	Indonesia
	Uganda			United States		Philippines
NA	Brazil
oral liquid				United States	South Africa
parenteral preparation						Indonesia
						Philippines
tablet	Uganda			Congo Kinshasa
flucytosine	South Africa	South Africa
tablet	South Africa	South Africa
fludrocortisone			Palestinian Territory		Philippines
tablet			Palestinian Territory		Philippines
fluoxetine			South Africa				South Africa
capsule			South Africa				South Africa
fluticasone + salmeterol					Mexico	Mexico
preparation for inhalation					Mexico	Mexico
fluticasone propionate				Indonesia
preparation for inhalation				Indonesia
folic acid	Brazil				Thailand	Jordan
	Sri Lanka
	Thailand
oral liquid	Brazil				Thailand
	Thailand
rectal preparation						Jordan
tablet	Sri Lanka
fosfomycin	Australia	Australia	Australia		Australia	India
	Kenya	Kenya			India
oral liquid	Australia		Australia		Australia
parenteral preparation	Kenya	Australia			Australia	India
		Kenya			India
furosemide	Brazil	Philippines			Rwanda	Ethiopia
	Ethiopia	Serbia				Rwanda
	Myanmar
	Nigeria
	Serbia
	Switzerland
	Tanzania
	Zimbabwe
oral liquid	Brazil	Philippines
	Ethiopia	Serbia
	Nigeria
	Serbia
	Tanzania
	Zimbabwe
parenteral preparation					Rwanda	Rwanda
tablet	Ethiopia					Ethiopia
	Myanmar
	Nigeria
	Switzerland
gabapentin	Australia			Australia
oral liquid	Australia			Australia
ganciclovir	Myanmar			Kenya		Kenya
	Tanzania			Myanmar		Myanmar
						Philippines
capsule	Myanmar			Myanmar		Myanmar
oral liquid	Tanzania			Kenya		Kenya
tablet						Philippines
gentamicin	Nigeria		Nigeria	Nigeria	Norway		Norway
parenteral preparation	Nigeria		Nigeria	Nigeria	Norway		Norway
glecaprevir + pivrentasvir	Australia
oral liquid	Australia
glycopyrronium								Sri Lanka
oral liquid								Sri Lanka
griseofulvin	Ethiopia				Swaziland
oral liquid	Ethiopia				Swaziland
hpv vaccine		Russia
parenteral preparation		Russia
human immunoglobulin g			Ethiopia	Ethiopia	Ethiopia	Ethiopia	Ethiopia	Tanzania
				Hungary		Indonesia	Indonesia
				Indonesia
				Philippines
				Sri Lanka
NA				Sri Lanka
parenteral preparation			Ethiopia	Ethiopia	Ethiopia	Ethiopia	Ethiopia	Tanzania
				Hungary		Indonesia	Indonesia
				Indonesia
				Philippines
hydrochlorothiazide	Netherlands
	United States
oral liquid	Netherlands
	United States
hydrocortisone	Japan		United States			Canada
	Netherlands
	New Zaeland
	United States
	Zimbabwe
oral liquid	Netherlands		United States			Canada
	United States
tablet	Japan
	New Zaeland
topical	Zimbabwe
hydromorphone	Canada					Canada
tablet	Canada					Canada
hydroxyurea	Ghana	Central African Republic		Uganda
	Nigeria			Zambia
	Uganda
	United States
	Zambia
capsule	Nigeria			Uganda
	Uganda
oral liquid	Ghana	Central African Republic		Zambia
	United States
	Zambia
ibuprofen	Nigeria	Canada	Fiji	Canada	Canada	Mexico	Canada	Denmark
	Serbia		Nigeria		Indonesia
	Spain				Nigeria
oral liquid			Fiji			Mexico		Denmark
parenteral preparation		Canada		Canada	Canada		Canada
					Indonesia
tablet	Nigeria		Nigeria		Nigeria
	Spain
topical	Serbia
iloprost				Indonesia	Indonesia	Indonesia
preparation for inhalation				Indonesia	Indonesia	Indonesia
imipramine					Indonesia
tablet					Indonesia
infliximab	Netherlands
subcutaneous	Netherlands
insulin human			Venezuela	Indonesia		Fiji
				Venezuela
parenteral preparation			Venezuela	Indonesia		Fiji
				Venezuela
interferon alfa-2a					Philippines
recombinant
parenteral preparation					Philippines
ipratropium		Serbia
preparation for inhalation		Serbia
isoniazid + pyrazinamide + rifampicin + etambutol	Kenya	Spain			United Kingdom
	Switzerland	United Kingdom
	Uganda	Philippines
	United Kingdom
capsule	United Kingdom
oral liquid	Kenya	Philippines
	Switzerland
tablet	Uganda	Spain			United Kingdom
	United Kingdom	United Kingdom
	Switzerland
isoniazid + rifampicin	Spain					Spain
oral liquid	Spain
tablet	Spain					Spain
isoniazid	Germany	Spain			Spain			Nigeria
	Spain
	Tanzania
oral liquid	Germany	Spain			Spain			Nigeria
	Spain
	Tanzania
isoniazid + pyrazinamide + rifampicin		Philippines					South Africa
tablet							South Africa
oral liquid		Philippines
ivermectin	Norway	Switzerland			Canada	Canada	Norway
	Switzerland	Tanzania
capsule					Canada	Canada
odt mini tablet	Switzerland	Switzerland
tablet	Norway	Tanzania					Norway
lamivudine						Fiji
oral liquid						Fiji
lamivudine + nevirapine + zidovudine		South Africa
		Taiwan
oral liquid		Taiwan
tablet		South Africa
lamivudine + tenofovir								Brazil
tablet								Brazil
lamivudine + zidovudine						Ghana	Ghana
oral liquid						Ghana	Ghana
lamotrigine	Philippines
oral liquid	Philippines
lansoprazole	India
	Japan
NA	Japan
oral liquid	India
leuprolide						Venezuela
parenteral preparation						Venezuela
levetiracem				South Africa
parenteral preparation				South Africa
levetiracetam	Zambia	Indonesia		Ghana	Ghana		Tanzania
		Serbia		Taiwan	Tanzania
				Zambia
oral liquid	Zambia	Indonesia		Taiwan	Tanzania		Tanzania
				Zambia
parenteral preparation		Serbia		Ghana	Ghana
tablet				Ghana
levofloxacin	Chile	Canada
	Ukraine
oral liquid	Chile	Canada
tablet	Ukraine
levosalbutamol		Madagascar		Venezuela
		Venezuela
preparation for inhalation		Madagascar		Venezuela
		Venezuela
levosimendan			Nigeria	Nigeria
parenteral preparation			Nigeria	Nigeria
levothyroxine	Canada	Canada		United States			Portugal	Sri Lanka
	Nigeria	New Zaeland					United States
	Palestinian Territory	Palestinian Territory
	Portugal	Taiwan
	Taiwan	United Kingdom
	United Kingdom
	United States
oral liquid	Canada	Canada		United States			Portugal	Sri Lanka
	Nigeria	New Zaeland
	Palestinian Territory	Palestinian Territory
	Portugal	Taiwan
	Taiwan
	United Kingdom
	United States
parenteral preparation		United Kingdom
tablet	United States						United States
linezolid	Chile
	South Africa
	Taiwan
oral liquid	South Africa
	Taiwan
parenteral preparation	Chile
lisinopril	Australia
oral liquid	Australia
lopinavir + ritonavir						Panama
oral liquid						Panama
lopinavir + ritonavir + rifampicin	Mozambique
oral liquid	Mozambique
loratadine		Switzerland					Switzerland
tablet		Switzerland					Switzerland
lorazepam		Netherlands	Zambia
oral liquid		Netherlands
parenteral preparation			Zambia
magnesium sulfate	Sudan
tablet	Sudan
mannitol		Armenia		Armenia
preparation for inhalation		Armenia		Armenia
melatonin	New Zaeland
tablet	New Zaeland
mercaptopurine	Hungary	Hungary			Albania
	Serbia	Serbia
		Taiwan
oral liquid	Hungary	Hungary			Albania
	Serbia	Serbia
		Taiwan
meropenem			Ethiopia	Ethiopia		Ethiopia
parenteral preparation			Ethiopia	Ethiopia		Ethiopia
methotrexate	Japan	Netherlands
		New Zaeland
capsule	Japan
oral liquid		Netherlands
		New Zaeland
methylphenidate					South Africa	South Africa
tablet					South Africa	South Africa
metoclopramide	Japan				Serbia
	Madagascar
oral liquid	Japan
	Madagascar
tablet					Serbia
metoprolol					Fiji
oral liquid					Fiji
metronidazole	Japan		Fiji					United States
	Portugal
	Switzerland
	Zambia
oral liquid	Japan		Fiji					United States
	Portugal
	Switzerland
	Zambia
mexiletine						India
capsule						India
midazolam					Namibia	Serbia
oral liquid					Namibia	Serbia
milrinone				Turkey			Turkey
parenteral preparation				Turkey			Turkey
morphine	Zimbabwe	Norway	Zimbabwe	Zimbabwe	United States		United States
		Zimbabwe
oral liquid	Zimbabwe	Zimbabwe	Zimbabwe	Zimbabwe	United States		United States
rectal preparation		Norway
moxifloxacin	Australia	United Kingdom			United Kingdom
	Canada
capsule	Canada
oral liquid	Australia	United Kingdom			United Kingdom
mycophenolate mofetil	Taiwan				Taiwan
capsule	Taiwan				Taiwan
nafcillin		India
parenteral preparation		India
nalidixic acid						Philippines
oral liquid						Philippines
naproxen					Netherlands
oral liquid					Netherlands
nevirapine						Fiji
						Panama
oral liquid						Fiji
						Panama
nicardipine		Canada
parenteral preparation		Canada
nifedipine	United States
oral liquid	United States
nitric oxide			Venezuela		Myanmar
preparation for inhalation			Venezuela		Myanmar
nitrofurantoin	Australia	Canada		Canada
	Canada			United Kingdom
capsule	Australia
oral liquid	Canada	Canada		Canada
				United Kingdom
nystatin				Zambia		Zambia
oral liquid				Zambia		Zambia
olanzapine					United States
oral liquid					United States
omeprazole	Brazil	Chile	Brazil	Australia	Fiji	Zambia	Australia
	Chile	Netherlands		Germany	Germany		Germany
	Hungary	Spain			Zambia
	Indonesia	Sri Lanka
	Philippines	Zambia
	Saudi Arabia
	Thailand
	Zambia
capsule	Hungary
oral liquid	Brazil	Chile	Brazil	Australia	Fiji	Zambia	Australia
	Chile	Spain		Germany	Germany		Germany
	Indonesia	Sri Lanka			Zambia
	Philippines	Zambia
	Thailand
	Zambia
rectal preparation		Netherlands
tablet	Saudi Arabia
ondansetron	Fiji	Madagascar		Philippines	Philippines	Mozambique
	Russia
	Serbia
oral liquid	Russia	Madagascar				Mozambique
	Serbia
tablet	Fiji			Philippines	Philippines
oxcarbazepine	Venezuela		Venezuela	Venezuela
oral liquid	Venezuela		Venezuela	Venezuela
oxybutinin		New Zaeland
tablet		New Zaeland
palivizumab				New Zealand
parenteral preparation				New Zealand
pantoprazole	Hungary	Serbia
	United Arab Emirates
	United States
oral liquid	Hungary	Serbia
	United States
parenteral preparation	United Arab Emirates
paromomycin						Indonesia
tablet						Indonesia
pegaspargase				Hungary
parenteral preparation				Hungary
pentazocine						Nigeria
parenteral preparation						Nigeria
phenobarbital	Ethiopia	Mexico		Zambia	South Africa	Indonesia	Argentina
	Germany	Netherlands			Zambia	Philippines	South Africa
	Indonesia	Serbia				South Africa
	Myanmar	Thailand				Zambia
	Philippines	Zambia
	Serbia
	Zambia
oral liquid	Germany	Netherlands			South Africa	Zambia	South Africa
	Indonesia	Serbia			Zambia
	Philippines	Thailand
	Serbia	Zambia
	Zambia
parenteral preparation	Ethiopia	Mexico		Zambia		Indonesia
						South Africa
						Zambia
tablet	Ethiopia					Philippines	Argentina
	Myanmar
phenoxymethylpenicillin	Canada	Portugal		Canada		Norway
	Norway			Zambia		Serbia
	Zambia					South Africa
oral liquid	Canada			Canada		Norway
	Norway			Zambia		Serbia
	Zambia					South Africa
parenteral preparation		Portugal
phentolamine		Taiwan
parenteral preparation		Taiwan
phenylephrine		Taiwan
parenteral preparation		Taiwan
phenytoin	Nigeria					Tanzania
capsule	Nigeria
parenteral preparation						Tanzania
pimecrolimus						Mexico
topical						Mexico
piperacillin + tazobactam			Kenya	Armenia		Ethiopia
				Ethiopia
parenteral preparation			Kenya	Armenia		Ethiopia
				Ethiopia
piritrexim	Brazil
capsule	Brazil
pivmecillinam	Denmark
oral liquid	Denmark
pneumococcal vaccine			Venezuela
parenteral preparation			Venezuela
polyethylene glycol 400	Sri Lanka		Sri Lanka
powder	Sri Lanka		Sri Lanka
posaconazole					United Kingdom
NA					United Kingdom
praziquantel	Nigeria
	Switzerland
oral liquid	Switzerland
tablet	Nigeria
prednisolone	Ghana	Albania	Zimbabwe	Zimbabwe				Sri Lanka
	Hungary	Nigeria
	Nigeria	Zimbabwe
	Norway
	Portugal
	United Arab Emirates
	Zambia
	Zimbabwe
oral liquid	Ghana	Albania	Zimbabwe	Zimbabwe				Sri Lanka
	Hungary	Nigeria
	Nigeria	Zimbabwe
	Norway
	United Arab Emirates
	Zimbabwe
tablet	Nigeria
	Portugal
	Zambia
prednisone	Norway
oral liquid	Norway
pregabalin	New Zaeland	Spain
NA		Spain
tablet	New Zaeland
prilocaine		Serbia
topical		Serbia
primaquine	Thailand	Thailand
oral liquid		Thailand
tablet	Thailand
promethazine						Nigeria
oral liquid						Nigeria
propranolol	Canada	Sweden
	Nigeria	Taiwan
	Serbia
	Sweden
	Taiwan
	Thailand
oral liquid	Serbia	Sweden
	Sweden	Taiwan
	Taiwan
	Thailand
tablet	Canada
	Nigeria
prostaglandin d2					Namibia
oral liquid					Namibia
pseudoephedrine		Russia
tablet		Russia
pyridoxine	United Kingdom
tablet	United Kingdom
pyrimethamine	Argentina
	Brazil
oral liquid	Brazil
tablet	Argentina
quetiapine		Spain
NA		Spain
quinine	Nigeria					Nigeria
oral liquid	Nigeria					Nigeria
raltegravir	El Salvador	Chile				Kenya
fine granules	El Salvador
oral liquid		Chile
tablet						Kenya
ramelteon	Japan
tablet	Japan
ranitidine	Sri Lanka	Argentina
		Brazil
NA		Argentina
oral liquid	Sri Lanka	Brazil
remifentanil							South Africa
parenteral preparation							South Africa
riboflavin		Denmark
oral liquid		Denmark
rifabutin	Australia
	Uganda
capsule	Uganda
oral liquid	Australia
rifampicin	Japan						Spain
	Switzerland
capsule	Japan
oral liquid	Switzerland						Spain
rifapentine		Germany
		United Kingdom
oral liquid		Germany
tablet		United Kingdom
ritonavir		Brazil
oral liquid		Brazil
rivaroxaban	United States
oral liquid	United States
salbutamol						Sri Lanka
parenteral preparation						Sri Lanka
sevelamer	Portugal
oral liquid	Portugal
sildenafil	Ethiopia	Australia			Sri Lanka		Japan
	Japan	Brazil
	Serbia	Indonesia
	United Kingdom	Taiwan
oral liquid	Ethiopia	Australia			Sri Lanka
	Serbia	Brazil
	United Kingdom
parenteral preparation		Indonesia
tablet	Japan						Japan
topical		Taiwan
sirolimus		Indonesia			Indonesia	Indonesia
					Taiwan
tablet		Indonesia			Indonesia	Indonesia
topical					Taiwan
sodium bicarbonate	Portugal	Nigeria
oral liquid	Portugal	Nigeria
sodium chloride	United States
oral liquid	United States
sodium phosphate		United Kingdom
dibasic
oral liquid		United Kingdom
somatotropin	Portugal					Venezuela
oral liquid	Portugal
parenteral preparation						Venezuela
spironolactone	Brazil					Ghana		Tanzania
	India
	Nigeria
	Norway
	Tanzania
oral liquid	Brazil					Ghana		Tanzania
	Nigeria
	Norway
	Tanzania
tablet	India
sulfadiazine	Brazil					Panama
oral liquid	Brazil
tablet						Panama
tacrolimus	Japan	United Kingdom		Indonesia	Taiwan	Netherlands	Japan	Canada
	Puerto Rico			United Kingdom	Zambia	Sri Lanka
	Taiwan
	United Kingdom
capsule	Japan				Taiwan		Japan
	Taiwan
oral liquid	Puerto Rico	United Kingdom		Indonesia		Netherlands		Canada
	United Kingdom			United Kingdom
tablet					Zambia	Sri Lanka
tadalafil	Japan
tablet	Japan
tenofovir alafenaimide	United Kingdom
dispersible tablets	United Kingdom
tenofovir disoproxil	Chile	Chile
tablet	Chile	Chile
teriflunomide					Congo Kinshasa
tablet					Congo Kinshasa
testosterone						Venezuela
parenteral preparation						Venezuela
timolol					Taiwan
topical					Taiwan
tioridazine		Slovenia
tablet		Slovenia
tobramycin		Armenia		Armenia
preparation for inhalation		Armenia		Armenia
topiramate	Germany
	United States
oral liquid	Germany
	United States
tramadol	Ghana	New Zaeland
oral liquid	Ghana
orodispersable tablets		New Zaeland
trichloroacetaldehyde						India
oral liquid						India
trimethoprim + sulfamethoxazole	Australia			Congo Kinshasa		Australia	Australia
	Japan					India	Germany
						Indonesia	Indonesia
oral liquid	Australia					Australia	Australia
							Germany
parenteral preparation				Congo Kinshasa		Indonesia	Indonesia
preparation for inhalation						India
tablet	Japan
ursodeoxycholic acid	United States
oral liquid	United States
ustekinumab	Netherlands
parenteral preparation	Netherlands
valaciclovir	Australia	Brazil	Ukraine	United Kingdom	Taiwan		United Kingdom
	Chile
	Taiwan
	Ukraine
	United Kingdom
NA		Canada
oral liquid	Australia			United Kingdom			United Kingdom
	Chile
	United Kingdom
tablet	Australia	Brazil	Ukraine		Taiwan
	Taiwan
	Ukraine
valproic acid	Myanmar	Indonesia		Fiji	Ghana	Fiji
	Tanzania			Ghana		Jordan
	Germany			Indonesia		Sri Lanka
				Nigeria
				Sri Lanka
oral liquid	Tanzania			Nigeria		Jordan
				Sri Lanka		Sri Lanka
parenteral preparation		Indonesia		Ghana	Ghana
capsule	Germany
tablet	Myanmar			Fiji		Fiji
				Indonesia
vancomycin		United Kingdom	Ethiopia	Ethiopia		Ethiopia
				Zambia		Indonesia
oral liquid		United Kingdom
parenteral preparation			Ethiopia	Ethiopia		Ethiopia
				Zambia		Indonesia
vasopressin		Spain				Namibia
						Philippines
						Venezuela
parenteral preparation		Spain				Namibia
						Philippines
preparation for inhalation						Venezuela
vigabatrin		India		Ghana	Ghana		South Africa
				South Africa	South Africa
NA				Ghana
tablet		India		Ghana	Ghana		South Africa
				South Africa	South Africa
vitamin a	Canada	Canada			Canada	Philippines
capsule						Philippines
oral liquid	Canada	Canada			Canada
vitamin e	Indonesia	United States	Sri Lanka		Indonesia
	Sri Lanka
capsule	Sri Lanka		Sri Lanka
oral liquid	Indonesia				Indonesia
parenteral preparation		United States
voriconazole	Taiwan			India		India
				Taiwan
				United States
oral liquid	Taiwan			Taiwan
				United States
parenteral preparation				India		India
warfarin	United States					Rwanda
oral liquid	United States
tablet						Rwanda
xlomethazoline	United Kingdom	United Kingdom
nose drops	United Kingdom	United Kingdom
zidovudine	Indonesia	Indonesia					Indonesia	Chile
		Tanzania					Tanzania
oral liquid	Indonesia	Indonesia					Tanzania	Chile
		Tanzania
tablet		Indonesia					Indonesia
zinc chloride		Philippines					Philippines
capsule		Philippines					Philippines
zonisamide	Hungary
	United States
oral liquid	Hungary
	United States
