# Supplementary material for: Paediatric medicine issues and gaps from healthcare workers point of view: survey results and a narrative review from the global accelerator for paediatric formulations project
Source: Front Pharmacol. 2023 Jul 17;14:1200848. doi: 10.3389/fphar.2023.1200848 (PMC10390094; doi:10.3389/fphar.2023.1200848)
Supplement: Supplementary file 2 [file Table3.XLSX]

## Sheet: Sheet1
Class	Medicine	Pharmaceutical form	N	Country
				fiji	ethiopia	pakistan	serbia	thailand	armenia	tanzania	taiwan	australia	chile	congo kinshasa	el salvador	germany	mali	nigeria	uganda	united kingdom	botswana	kenya	south africa	zimbabwe	myanmar	saudi arabia	zambia	jordan	argentina	costa rica	hungary	indonesia	malaysia	norway	philippines	spain	puerto rico	united arab emirates	japan	togo	united states	india	russia	central african republic	ukraine	netherlands	burkina faso	sudan	venezuela
				N (%)	N (%)	N (%)	N (%)	N (%)	N (%)	N (%)	N (%)	N (%)	N (%)	N (%)	N (%)	N (%)	N (%)	N (%)	N (%)	N (%)	N (%)	N (%)	N (%)	N (%)	N (%)	N (%)	N (%)	N (%)	N (%)	N (%)	N (%)	N (%)	N (%)	N (%)	N (%)	N (%)	N (%)	N (%)	N (%)	N (%)	N (%)	N (%)	N (%)	N (%)	N (%)	N (%)	N (%)	N (%)	N (%)
Antinfective - antivirals	lopinavir+ritonavir	oral liquid	27	-	1 (3.7)	-	-	1 (3.7)	-	1 (3.7)	-	2 (7.4)	3 (11.1)	-	1 (3.7)	1 (3.7)	-	-	5 (18.5)	1 (3.7)	1 (3.7)	1 (3.7)	4 (14.8)	2 (7.4)	-	-	1 (3.7)	-	-	-	-	-	-	-	-	-	-	-	-	-	-	-	-	-	-	-	-	-	-
Antiinfective - antibacterials	amoxicillin+clavulanic acid	oral liquid	23	-	-	-	1 (4.3)	-	-	-	2 (8.7)	-	-	-	-	-	-	2 (8.7)	1 (4.3)	-	-	-	-	-	-	-	-	-	-	-	-	2 (8.7)	1 (4.3)	-	2 (8.7)	-	1 (4.3)	1 (4.3)	-	-	-	-	1 (4.3)	1 (4.3)	-	-	-	-	-
Antiinfective - antibacterials	cefuroxime	oral liquid	21	-	-	-	-	-	-	-	-	-	-	-	-	-	-	1 (4.8)	-	-	-	-	-	-	-	-	-	-	-	-	1 (4.8)	-	-	-	6 (28.6)	1 (4.8)	-	-	-	-	-	-	-	-	-	-	-	-	-
Medicine acting on the respiratory tract	salbutamol	preparation for inhalation	19	-	1 (5.3)	1 (5.3)	1 (5.3)	-	-	1 (5.3)	-	-	-	-	-	-	-	2 (10.5)	-	1 (5.3)	-	-	-	1 (5.3)	-	-	-	-	-	1 (5.3)	1 (5.3)	2 (10.5)	-	-	1 (5.3)	-	-	-	-	-	-	-	-	-	-	-	-	-	1 (5.3)
Cardiovascular medicines	furosemide	tablet	17	-	1 (5.9)	-	3 (17.6)	-	-	2 (11.8)	-	-	-	-	-	-	-	3 (17.6)	1 (5.9)	-	-	-	-	-	1 (5.9)	-	-	-	-	-	-	-	-	-	1 (5.9)	-	-	-	-	-	-	-	-	-	-	-	-	-	-
Gastrointestinal medicines	omeprazole	oral liquid	17	-	-	-	-	-	-	-	-	1 (5.9)	-	-	-	1 (5.9)	-	-	-	1 (5.9)	-	-	-	-	-	-	-	-	2 (11.8)	-	-	-	-	-	-	3 (17.6)	-	-	-	-	1 (5.9)	-	-	-	-	-	-	-	-
Antiinfective - antibacterials	amoxicillin	oral liquid	15	-	-	1 (6.7)	-	1 (6.7)	-	-	-	-	-	1 (6.7)	-	-	-	-	1 (6.7)	-	-	-	-	-	-	-	1 (6.7)	-	-	-	-	4 (26.7)	-	-	2 (13.3)	1 (6.7)	-	-	-	-	1 (6.7)	-	-	-	-	-	1 (6.7)	-	-
Antiinfective - antibacterials	flucloxacillin	oral liquid	15	1 (6.7)	-	-	-	-	-	-	-	3 (20.0)	-	-	-	-	-	1 (6.7)	-	4 (26.7)	-	-	-	-	-	-	-	-	-	-	-	-	-	-	-	-	-	-	-	-	-	-	-	-	-	2 (13.3)	-	-	-
Immunomodulators for non-malignant disease/Antiallergics and medicines used in anaphylaxis	prednisolone acetate	tablet	15	-	-	-	-	-	-	-	-	-	-	-	-	-	-	3 (20.0)	-	1 (6.7)	-	-	-	1 (6.7)	1 (6.7)	-	1 (6.7)	-	-	-	1 (6.7)	-	-	1 (6.7)	-	-	-	-	1 (6.7)	-	-	-	-	-	-	-	-	-	-
Antiinfective - antibacterials	azithromycin	oral liquid	14	1 (7.1)	-	-	1 (7.1)	1 (7.1)	-	-	1 (7.1)	-	-	-	-	-	-	-	-	2 (14.3)	-	-	-	-	-	-	1 (7.1)	-	-	-	-	1 (7.1)	-	-	1 (7.1)	-	-	-	-	-	1 (7.1)	-	-	-	-	1 (7.1)	-	-	-
Antiinfective - antibacterials	clindamycin	oral liquid	14	-	-	-	-	-	-	-	-	5 (35.7)	-	-	-	-	-	-	-	1 (7.1)	-	-	-	-	-	-	-	-	-	-	-	-	-	-	-	2 (14.3)	1 (7.1)	1 (7.1)	-	-	2 (14.3)	-	-	-	-	1 (7.1)	-	-	-
Antinfective - antivirals	abacavir+dolutegravir+lamivudine	tablet	14	-	-	-	-	-	-	1 (7.1)	-	2 (14.3)	1 (7.1)	2 (14.3)	1 (7.1)	1 (7.1)	2 (14.3)	1 (7.1)	1 (7.1)	2 (14.3)	-	-	-	-	-	-	-	-	-	-	-	-	-	-	-	-	-	-	-	-	-	-	-	-	-	-	-	-	-
Cardiovascular medicines	digoxin	tablet	13	-	1 (7.7)	-	1 (7.7)	-	-	1 (7.7)	-	-	-	-	-	-	-	3 (23.1)	-	-	-	-	-	-	-	-	2 (15.4)	-	-	-	-	2 (15.4)	-	-	-	-	-	-	-	-	-	-	-	-	-	-	-	-	-
Antiinfective - antibacterials	ciprofloxacin	tablet	12	-	-	-	-	1 (8.3)	-	-	-	1 (8.3)	-	1 (8.3)	-	-	-	4 (33.3)	-	-	-	-	-	-	-	-	2 (16.7)	-	-	-	-	-	-	-	1 (8.3)	-	-	-	-	-	-	-	-	1 (8.3)	-	-	-	-	-
Antiinfective - antibacterials	gentamicin	parenteral preparation	12	-	-	1 (8.3)	1 (8.3)	-	-	1 (8.3)	1 (8.3)	-	-	-	-	-	-	2 (16.7)	-	-	-	1 (8.3)	-	-	-	1 (8.3)	-	-	-	-	-	-	-	-	-	-	-	1 (8.3)	-	-	-	-	1 (8.3)	-	-	-	-	-	-
Antinfective - antifungal	amphotericin b	parenteral preparation	12	-	-	-	-	-	-	-	-	-	-	-	-	-	-	-	1 (8.3)	-	-	-	2 (16.7)	-	-	-	1 (8.3)	-	1 (8.3)	-	-	-	-	-	1 (8.3)	-	-	-	-	-	2 (16.7)	-	-	-	-	1 (8.3)	-	-	-
Antinfective - antivirals	lopinavir+ritonavir	tablet	12	-	-	-	-	-	-	-	-	-	1 (8.3)	-	1 (8.3)	-	1 (8.3)	-	3 (25.0)	-	-	-	-	1 (8.3)	-	-	1 (8.3)	-	-	-	-	2 (16.7)	-	-	-	-	-	-	-	-	-	-	-	-	-	-	-	-	-
Cardiovascular medicines	captopril	tablet	12	-	-	-	1 (8.3)	-	-	1 (8.3)	1 (8.3)	-	1 (8.3)	-	-	-	-	2 (16.7)	1 (8.3)	-	-	-	-	-	-	-	-	-	-	-	-	-	-	-	-	-	1 (8.3)	1 (8.3)	-	-	-	-	-	-	-	-	-	-	-
Gastrointestinal medicines	omeprazole	capsule	12	-	-	-	-	-	-	-	-	-	1 (8.3)	-	-	-	-	-	1 (8.3)	-	-	-	-	-	-	-	1 (8.3)	-	-	-	-	4 (33.3)	-	-	-	-	-	-	-	-	-	-	-	1 (8.3)	-	-	-	-	-
Medicines for pain and palliative care	acetaminophen	oral liquid	12	-	-	-	-	1 (8.3)	-	-	-	-	-	-	-	-	-	-	-	-	-	-	-	-	-	-	-	-	1 (8.3)	1 (8.3)	1 (8.3)	3 (25.0)	1 (8.3)	1 (8.3)	1 (8.3)	2 (16.7)	-	-	-	-	-	-	-	-	-	-	-	-	-
Antiinfective - antibacterials	benzylpenicillin	parenteral preparation	11	1 (9.1)	1 (9.1)	-	-	-	-	-	-	-	-	-	-	-	-	-	-	-	-	-	1 (9.1)	-	-	-	1 (9.1)	-	-	-	-	1 (9.1)	-	-	2 (18.2)	-	-	-	-	-	-	-	-	-	-	-	-	-	-
Antiinfective - antibacterials	ciprofloxacin	oral liquid	11	-	-	-	-	-	-	-	-	4 (36.4)	1 (9.1)	-	-	-	-	1 (9.1)	-	-	-	-	-	-	-	-	1 (9.1)	-	-	-	-	-	-	-	1 (9.1)	-	-	-	-	-	1 (9.1)	-	-	-	-	-	-	-	-
Anticonvulsants/antiepileptics	phenobarbital	tablet	10	-	-	-	4 (40.0)	-	-	-	1 (10.0)	-	-	-	-	1 (10.0)	-	-	-	-	-	-	-	-	-	-	1 (10.0)	-	-	-	-	-	-	-	1 (10.0)	-	-	-	-	-	-	-	-	-	-	-	-	-	-
Antiinfective - antibacterials	isoniazid+pyrazinamide+rifampicin+etambutol	tablet	10	-	1 (10.0)	-	-	-	-	-	-	-	-	1 (10.0)	-	1 (10.0)	-	-	1 (10.0)	2 (20.0)	-	1 (10.0)	1 (10.0)	-	-	-	-	-	-	-	-	1 (10.0)	-	-	-	-	-	-	-	-	-	-	-	-	-	-	-	-	-
Antiinfective - antibacterials	vancomycin	parenteral preparation	10	-	-	-	-	-	-	-	-	-	-	-	-	1 (10.0)	-	-	-	-	-	-	1 (10.0)	-	-	1 (10.0)	-	-	-	-	-	-	-	-	1 (10.0)	-	-	2 (20.0)	-	-	-	-	-	-	-	1 (10.0)	-	-	-
Medicines affecting the blood	hydroxyurea	capsule	10	-	-	-	-	-	-	1 (10.0)	-	-	-	-	-	-	-	3 (30.0)	2 (20.0)	-	-	-	-	-	-	-	1 (10.0)	-	-	-	-	-	-	-	-	-	-	-	-	-	1 (10.0)	-	-	1 (10.0)	-	-	-	-	-
Antiinfective - antibacterials	clindamycin	capsule	9	-	-	-	-	-	-	-	-	3 (33.3)	-	-	-	-	-	2 (22.2)	-	-	-	-	-	-	-	-	-	-	-	-	-	1 (11.1)	-	-	-	-	-	-	-	-	-	1 (11.1)	-	-	1 (11.1)	-	-	-	-
Antiinfective - antibacterials	isoniazid	oral liquid	9	-	-	-	-	-	-	-	-	-	-	-	-	-	-	-	-	2 (22.2)	-	-	-	-	-	-	-	-	-	-	-	1 (11.1)	-	-	1 (11.1)	4 (44.4)	-	-	-	-	1 (11.1)	-	-	-	-	-	-	-	-
Cardiovascular medicines	sildenafil	tablet	9	-	1 (11.1)	-	1 (11.1)	1 (11.1)	-	-	-	-	-	-	-	-	-	-	-	-	-	-	-	-	1 (11.1)	-	-	-	-	-	-	1 (11.1)	-	-	-	-	-	-	-	-	-	-	-	-	-	-	-	-	-
Antiinfective - antibacterials	ceftriaxone	parenteral preparation	8	-	1 (12.5)	-	-	-	-	-	-	1 (12.5)	-	-	-	-	-	1 (12.5)	1 (12.5)	-	-	1 (12.5)	-	-	-	-	-	-	-	-	-	-	-	-	-	-	-	-	-	-	-	-	-	-	-	-	-	-	1 (12.5)
Antiinfective - antibacterials	clarithromycin	oral liquid	8	-	-	1 (12.5)	-	-	-	-	-	-	-	-	-	-	-	-	-	-	-	-	-	-	-	-	-	-	-	1 (12.5)	-	-	1 (12.5)	-	2 (25.0)	-	-	-	-	-	-	-	-	-	-	-	-	-	-
Antiinfective - antibacterials	metronidazole	oral liquid	8	1 (12.5)	2 (25.0)	-	-	-	-	-	-	-	-	-	-	-	-	-	-	-	-	-	-	-	-	-	-	-	-	-	-	-	-	-	-	-	-	-	-	-	-	-	-	-	-	-	-	1 (12.5)	-
Antinfective - antivirals	acyclovir	tablet	8	-	2 (25.0)	-	-	-	-	-	-	1 (12.5)	-	-	-	-	-	-	-	-	-	-	-	-	-	-	-	-	-	-	-	2 (25.0)	-	-	-	-	-	-	-	-	-	-	1 (12.5)	1 (12.5)	1 (12.5)	-	-	-	-
Gastrointestinal medicines	omeprazole	tablet	8	-	-	-	-	-	-	1 (12.5)	-	-	1 (12.5)	-	-	1 (12.5)	-	-	-	1 (12.5)	-	-	-	-	-	-	-	-	-	-	1 (12.5)	-	-	1 (12.5)	-	1 (12.5)	-	-	-	-	-	-	-	-	-	1 (12.5)	-	-	-
Immunomodulators and antineoplastics/Medicines for disease of joints	methotrexate	tablet	8	-	-	-	-	-	-	-	1 (12.5)	-	-	-	-	1 (12.5)	-	-	-	-	-	-	-	-	-	-	-	-	-	-	-	1 (12.5)	-	-	-	1 (12.5)	-	-	2 (25.0)	-	-	-	-	-	-	2 (25.0)	-	-	-
Medicines for endocrine disorders	levothyroxine	tablet	8	-	1 (12.5)	-	-	-	-	-	1 (12.5)	-	-	-	-	-	-	-	-	-	-	-	-	-	-	-	-	-	-	-	-	-	-	-	-	-	-	-	-	-	-	1 (12.5)	-	-	-	1 (12.5)	-	-	1 (12.5)
Medicines for pain and palliative care	acetylsalicylic acid	tablet	8	-	-	-	-	-	-	-	1 (12.5)	1 (12.5)	-	-	-	-	-	-	-	2 (25.0)	-	-	-	-	-	-	-	-	-	-	-	-	-	1 (12.5)	-	-	-	-	-	-	1 (12.5)	1 (12.5)	1 (12.5)	-	-	-	-	-	-
Medicines for reproductive health and perinatal care	caffeine	oral liquid	8	-	-	-	-	1 (12.5)	-	-	-	-	-	-	-	-	-	-	-	-	-	-	-	-	-	-	-	-	1 (12.5)	-	-	-	-	1 (12.5)	-	-	-	-	-	-	2 (25.0)	-	-	-	-	-	-	-	1 (12.5)
Antinfective - antiprotozoal	artemether+lumefantrine	tablet	7	-	1 (14.3)	-	-	-	-	1 (14.3)	-	-	-	-	-	-	-	1 (14.3)	-	-	-	-	-	-	-	-	2 (28.6)	-	-	-	-	-	-	-	-	-	-	-	-	-	-	1 (14.3)	-	-	-	-	-	-	-
Antinfective - antivirals	abacavir+lamivudine+zidovudine	tablet	7	-	1 (14.3)	-	-	-	-	1 (14.3)	-	-	-	1 (14.3)	-	-	-	-	1 (14.3)	-	-	-	-	-	1 (14.3)	1 (14.3)	1 (14.3)	-	-	-	-	-	-	-	-	-	-	-	-	-	-	-	-	-	-	-	-	-	-
Cardiovascular medicines	digoxin	oral liquid	7	-	-	-	1 (14.3)	-	-	-	1 (14.3)	-	-	-	-	-	-	-	-	-	-	-	-	-	-	-	-	-	1 (14.3)	-	-	-	-	-	-	1 (14.3)	-	-	-	-	1 (14.3)	-	-	-	-	-	-	-	-
Cardiovascular medicines	furosemide	oral liquid	7	-	-	-	3 (42.9)	1 (14.3)	-	1 (14.3)	-	-	-	-	-	-	-	-	-	-	-	-	-	-	-	-	-	-	-	-	-	1 (14.3)	-	-	-	1 (14.3)	-	-	-	-	-	-	-	-	-	-	-	-	-
Immunomodulators for non-malignant disease/Antiallergics and medicines used in anaphylaxis	prednisolone acetate	oral liquid	7	-	-	-	-	-	-	-	-	-	-	-	-	-	-	-	-	-	-	-	-	1 (14.3)	-	-	-	-	-	-	-	-	1 (14.3)	1 (14.3)	-	1 (14.3)	-	-	1 (14.3)	-	-	-	-	-	-	-	-	-	-
Medicines for pain and palliative care - Anticonvulsants/antiepileptics	diazepam	rectal preparation	7	-	-	-	3 (42.9)	1 (14.3)	-	-	-	-	-	-	-	-	-	-	1 (14.3)	-	-	-	-	-	1 (14.3)	-	-	-	-	-	-	-	-	-	-	-	-	-	-	-	-	-	-	-	-	-	-	-	-
Anaesthetics, preoperative medicines and medical gases	ketamine	parenteral preparation	6	-	-	-	-	-	-	-	-	-	-	-	-	-	-	1 (16.7)	-	-	-	-	-	-	-	-	-	-	-	-	-	-	-	-	-	-	-	-	-	-	2 (33.3)	-	1 (16.7)	-	-	-	-	-	-
Anticonvulsants/antiepileptics	clobazam	tablet	6	-	-	-	1 (16.7)	-	-	-	-	-	-	-	-	-	-	-	-	-	-	-	-	-	-	-	-	-	-	-	-	-	-	-	-	-	-	-	-	-	-	1 (16.7)	-	-	-	-	-	-	-
Antiinfective - anthelminthics	albendazole	tablet	6	-	-	-	-	-	-	-	-	-	-	-	-	-	-	-	-	-	-	-	-	-	-	-	-	-	-	-	-	1 (16.7)	-	-	1 (16.7)	2 (33.3)	-	-	-	1 (16.7)	-	-	-	-	-	-	-	1 (16.7)	-
Antiinfective - antibacterials	cloxacillin	oral liquid	6	-	-	-	-	-	-	-	-	-	-	-	-	-	-	-	-	-	-	-	-	1 (16.7)	-	-	-	-	-	-	-	-	-	-	3 (50.0)	1 (16.7)	-	-	-	-	-	-	-	-	-	-	-	-	-
Antiinfective - antibacterials	isoniazid	tablet	6	-	-	-	-	-	-	2 (33.3)	-	-	-	-	-	-	-	-	-	-	-	1 (16.7)	1 (16.7)	-	-	-	-	-	-	-	-	1 (16.7)	-	-	-	-	-	-	-	-	-	-	-	-	-	-	-	-	-
Antiinfective - antibacterials	phenoxymethylpenicillin	oral liquid	6	-	-	-	1 (16.7)	-	-	-	-	1 (16.7)	-	-	-	-	-	-	-	-	-	-	1 (16.7)	-	-	-	-	-	-	-	-	-	-	1 (16.7)	-	1 (16.7)	-	-	-	-	-	-	-	-	-	-	-	-	-
Antiinfective - antibacterials	metronidazole	tablet	6	-	-	-	-	-	-	-	-	-	-	1 (16.7)	-	-	-	3 (50.0)	-	-	-	-	-	-	1 (16.7)	-	-	-	-	-	-	-	-	-	-	-	-	-	-	1 (16.7)	-	-	-	-	-	-	-	-	-
Antimigraine medicines	ibuprofen	oral liquid	6	-	-	-	-	-	-	-	-	-	-	-	-	-	-	1 (16.7)	-	-	-	-	-	-	-	-	1 (16.7)	-	1 (16.7)	-	-	1 (16.7)	-	-	-	-	-	-	-	-	-	-	-	-	-	-	-	-	-
Antinfective - antivirals	abacavir+lamivudine	tablet	6	-	-	-	-	-	-	-	-	1 (16.7)	-	-	-	-	-	-	-	1 (16.7)	1 (16.7)	1 (16.7)	1 (16.7)	1 (16.7)	-	-	-	-	-	-	-	-	-	-	-	-	-	-	-	-	-	-	-	-	-	-	-	-	-
Antinfective - antivirals	valaciclovir	tablet	6	-	-	-	-	-	-	-	1 (16.7)	2 (33.3)	-	-	-	-	-	-	-	1 (16.7)	-	-	-	-	-	-	-	-	-	-	-	-	-	-	-	-	-	-	-	-	-	-	-	-	-	-	-	-	-
Cardiovascular medicines	epinephrine	parenteral preparation	6	-	1 (16.7)	-	-	-	-	1 (16.7)	-	-	-	-	-	-	-	1 (16.7)	-	-	-	-	-	-	-	1 (16.7)	-	-	-	-	1 (16.7)	-	-	-	-	-	-	-	-	-	-	-	-	-	-	-	-	-	-
Cardiovascular medicines	enalapril	tablet	6	-	-	-	-	-	-	-	-	-	-	-	-	-	-	1 (16.7)	-	1 (16.7)	-	-	-	-	-	-	-	-	-	-	-	-	-	-	1 (16.7)	-	-	-	-	-	-	2 (33.3)	-	-	-	-	-	-	-
Cardiovascular medicines	clonidine	oral liquid	6	-	-	-	-	-	-	-	-	-	-	-	-	-	-	-	-	-	-	-	-	-	-	-	-	-	-	-	-	-	-	1 (16.7)	-	-	-	-	-	-	5 (83.3)	-	-	-	-	-	-	-	-
Cardiovascular medicines	spironolactone	tablet	6	-	-	-	1 (16.7)	-	-	2 (33.3)	-	-	-	-	-	-	-	3 (50.0)	-	-	-	-	-	-	-	-	-	-	-	-	-	-	-	-	-	-	-	-	-	-	-	-	-	-	-	-	-	-	-
Cardiovascular medicines	sildenafil	oral liquid	6	-	-	-	1 (16.7)	-	-	-	-	-	-	-	-	-	-	-	-	-	-	-	-	-	-	-	-	-	-	-	-	1 (16.7)	-	-	-	-	-	-	1 (16.7)	-	1 (16.7)	1 (16.7)	-	-	-	-	-	-	-
Gastrointestinal medicines	esomeprazole	oral liquid	6	-	-	-	1 (16.7)	1 (16.7)	-	-	-	-	-	-	-	-	-	-	-	-	-	-	-	-	-	-	-	-	-	-	-	-	-	2 (33.3)	-	-	-	-	-	-	-	-	1 (16.7)	-	-	1 (16.7)	-	-	-
Hormones and antihormones/Antiallergics and medicines used in anaphylaxis	hydrocortisone	tablet	6	-	-	-	-	1 (16.7)	-	-	-	-	-	-	-	-	-	-	-	-	-	-	-	-	-	-	-	-	-	-	-	-	-	-	1 (16.7)	-	-	-	1 (16.7)	-	1 (16.7)	-	-	-	-	-	-	-	-
Immunomodulators and antineoplastics	tacrolimus	oral liquid	6	-	-	-	1 (16.7)	-	-	-	-	-	-	-	-	-	-	-	-	-	-	-	-	-	-	-	-	-	-	-	-	-	-	-	-	-	-	-	-	-	3 (50.0)	-	-	-	-	-	-	-	-
Medicine acting on the respiratory tract	aminophylline	parenteral preparation	6	-	-	-	-	-	-	1 (16.7)	-	-	-	-	-	-	-	-	-	-	-	-	-	-	2 (33.3)	-	-	-	-	-	-	1 (16.7)	-	-	-	-	-	-	-	-	-	-	-	-	-	-	-	-	-
Medicine acting on the respiratory tract	budesonide	preparation for inhalation	6	-	-	1 (16.7)	2 (33.3)	-	-	-	-	-	-	-	-	-	-	-	-	-	-	-	-	-	-	-	-	-	-	-	-	2 (33.3)	-	-	-	-	-	-	-	-	-	-	-	-	-	-	-	-	1 (16.7)
Medicines affecting the blood	ferrous sulfate anhydrous	oral liquid	6	-	-	-	-	-	1 (16.7)	-	-	-	-	-	-	-	-	-	-	-	-	-	-	1 (16.7)	-	-	-	-	-	-	-	1 (16.7)	-	-	-	-	-	1 (16.7)	-	-	1 (16.7)	-	-	-	-	-	-	-	-
Medicines for endocrine disorders	insulin lispro	parenteral preparation	6	-	-	-	-	-	-	-	-	-	-	-	-	-	-	-	-	-	-	-	-	-	-	-	-	-	-	-	-	1 (16.7)	-	-	-	-	-	1 (16.7)	-	-	2 (33.3)	-	-	-	-	-	-	-	1 (16.7)
Other	baclofen	tablet	6	-	-	-	-	-	-	-	-	-	-	-	-	1 (16.7)	-	-	-	-	-	-	-	-	2 (33.3)	-	-	-	-	-	-	-	-	-	1 (16.7)	-	-	-	1 (16.7)	-	1 (16.7)	-	-	-	-	-	-	-	-
Anticonvulsants/antiepileptics	valproic acid	capsule	5	-	-	-	-	-	-	-	-	-	-	-	-	1 (20.0)	-	1 (20.0)	-	-	-	-	-	-	-	-	-	-	-	-	-	1 (20.0)	-	1 (20.0)	-	-	-	-	-	-	-	-	-	-	-	-	-	-	-
Anticonvulsants/antiepileptics	valproic acid	oral liquid	5	-	-	-	-	-	-	-	-	-	-	-	-	-	-	-	-	-	-	-	-	-	-	-	-	-	-	-	-	2 (40.0)	-	-	-	-	-	-	-	-	-	-	-	-	-	-	-	-	-
Anticonvulsants/antiepileptics	phenobarbital	parenteral preparation	5	-	-	-	-	-	-	-	-	-	-	-	-	-	-	-	-	-	-	-	1 (20.0)	-	-	-	-	-	-	-	-	2 (40.0)	-	-	-	-	-	-	-	-	1 (20.0)	-	-	-	-	-	-	-	-
Anticonvulsants/antiepileptics	carbamazepine	tablet	5	-	-	-	-	-	-	-	-	-	-	-	-	-	-	-	2 (40.0)	-	-	-	-	-	-	-	-	-	1 (20.0)	-	-	-	-	-	-	-	-	-	-	-	-	-	-	-	-	-	-	-	-
Antiinfective - antibacterials	amoxicillin	capsule	5	-	-	-	-	-	-	-	1 (20.0)	-	-	-	-	-	-	-	2 (40.0)	-	-	-	-	-	-	-	1 (20.0)	-	1 (20.0)	-	-	-	-	-	-	-	-	-	-	-	-	-	-	-	-	-	-	-	-
Antiinfective - antibacterials	amoxicillin	tablet	5	-	-	-	-	-	-	-	-	-	-	-	-	-	-	-	1 (20.0)	-	-	-	-	-	-	-	-	-	-	-	-	-	-	-	-	-	-	-	1 (20.0)	-	1 (20.0)	-	-	-	-	-	-	1 (20.0)	-
Antiinfective - antibacterials	amoxicillin+clavulanic acid	tablet	5	-	-	-	-	-	-	2 (40.0)	-	-	-	-	-	-	-	2 (40.0)	-	-	-	-	-	-	-	-	-	-	-	-	1 (20.0)	-	-	-	-	-	-	-	-	-	-	-	-	-	-	-	-	-	-
Antiinfective - antibacterials	ampicillin	parenteral preparation	5	-	-	-	-	-	-	1 (20.0)	1 (20.0)	-	-	-	-	-	-	-	-	-	-	-	-	-	-	-	-	-	-	-	-	-	-	-	-	-	-	1 (20.0)	-	-	-	1 (20.0)	-	-	-	-	-	-	-
Antiinfective - antibacterials	cloxacillin	parenteral preparation	5	-	-	-	-	1 (20.0)	-	-	-	-	-	-	-	-	-	1 (20.0)	-	-	-	-	1 (20.0)	-	-	-	-	-	-	-	-	-	-	1 (20.0)	-	-	-	-	-	-	-	1 (20.0)	-	-	-	-	-	-	-
Antiinfective - antibacterials	isoniazid+pyrazinamide+rifampicin	tablet	5	-	-	-	-	-	-	-	1 (20.0)	-	-	-	-	-	-	-	-	1 (20.0)	-	1 (20.0)	-	-	-	-	-	-	-	-	-	1 (20.0)	-	-	-	-	-	-	-	-	-	-	-	-	-	-	-	-	-
Antiinfective - antibacterials	trimethoprim+sulfamethoxazole	oral liquid	5	1 (20.0)	-	-	-	-	-	-	-	-	-	-	-	1 (20.0)	-	-	-	-	-	-	-	-	-	-	-	-	-	-	-	-	-	-	-	-	-	-	1 (20.0)	-	-	-	1 (20.0)	-	-	-	-	-	-
Antiinfective - antibacterials	rifampicin	oral liquid	5	-	-	-	-	-	-	-	-	-	-	-	-	-	-	-	1 (20.0)	1 (20.0)	-	-	-	-	-	-	-	-	-	-	-	1 (20.0)	-	-	-	1 (20.0)	-	-	-	-	1 (20.0)	-	-	-	-	-	-	-	-
Antimigraine medicines	propranolol	tablet	5	-	-	-	1 (20.0)	-	-	-	1 (20.0)	-	-	-	-	-	-	-	-	-	-	-	-	-	-	-	-	-	-	-	-	-	-	-	-	-	-	-	1 (20.0)	-	-	1 (20.0)	-	-	-	-	-	-	-
Antinfective - antiprotozoal	artesunate+amodiaquine	tablet	5	-	-	-	-	-	-	-	-	-	-	1 (20.0)	-	-	1 (20.0)	1 (20.0)	-	-	-	-	-	-	-	-	-	-	-	-	-	-	-	-	-	-	-	-	-	-	-	-	-	-	-	-	-	1 (20.0)	-
Dermatological medicines	calcitriol	capsule	5	-	-	-	1 (20.0)	-	-	-	3 (60.0)	-	-	-	-	-	-	-	-	-	-	-	-	-	-	-	-	-	-	-	-	-	-	-	-	-	-	-	-	-	-	-	-	-	-	-	-	-	-
Hormones and antihormones/Antiallergics and medicines used in anaphylaxis	dexamethasone	tablet	5	-	-	-	-	-	-	-	-	-	-	-	-	-	-	-	-	-	-	-	-	-	-	-	-	-	-	-	1 (20.0)	1 (20.0)	-	-	-	-	-	-	1 (20.0)	-	-	-	-	-	-	-	-	-	-
Immunomodulators and antineoplastics	mercaptopurine	tablet	5	1 (20.0)	-	-	-	-	-	-	2 (40.0)	-	-	-	-	-	-	-	-	-	-	-	-	-	-	-	-	-	-	-	-	-	-	-	-	-	-	-	-	-	-	-	-	-	-	1 (20.0)	-	-	-
Immunomodulators and antineoplastics	methylprednisolone	tablet	5	-	-	-	-	1 (20.0)	-	-	-	-	-	-	-	-	-	-	1 (20.0)	-	-	-	-	-	-	-	-	-	-	-	-	3 (60.0)	-	-	-	-	-	-	-	-	-	-	-	-	-	-	-	-	-
Immunomodulators and antineoplastics	azathioprine	tablet	5	-	-	-	-	-	-	-	-	-	-	-	-	-	-	-	-	-	-	-	-	-	-	-	-	-	-	-	1 (20.0)	1 (20.0)	-	-	1 (20.0)	-	-	-	1 (20.0)	-	-	-	-	-	-	-	-	-	-
Medicines for mental and behavioural disorders	methylphenidate	tablet	5	-	-	-	-	-	-	-	-	-	-	-	-	-	-	-	-	-	-	-	1 (20.0)	-	-	-	-	-	-	-	-	-	-	-	-	1 (20.0)	-	-	-	-	-	-	-	-	-	1 (20.0)	-	-	-
Medicines for pain and palliative care	ondansetron	oral liquid	5	-	-	-	-	1 (20.0)	-	-	-	-	-	-	-	-	-	-	-	-	-	-	-	-	-	-	-	-	-	-	-	1 (20.0)	-	-	-	1 (20.0)	-	-	-	-	1 (20.0)	-	-	-	-	-	-	-	-
Anaesthetics, preoperative medicines and medical gases	dexmedetomidine	parenteral preparation	4	-	-	-	-	-	-	-	-	-	-	-	-	-	-	-	-	-	-	-	-	-	-	-	-	-	-	-	-	-	-	1 (25.0)	-	-	-	-	-	-	1 (25.0)	-	-	-	-	1 (25.0)	-	-	-
Anticonvulsants/antiepileptics	topiramate	oral liquid	4	-	-	-	-	-	-	-	-	-	-	-	-	-	-	-	-	-	-	-	-	-	-	-	-	-	-	-	-	-	-	-	-	-	-	-	-	-	2 (50.0)	-	-	-	-	-	-	-	-
Anticonvulsants/antiepileptics	topiramate	tablet	4	-	-	-	-	-	-	-	-	-	-	-	-	1 (25.0)	-	-	-	-	-	-	-	-	-	-	-	-	-	-	-	1 (25.0)	-	-	-	-	-	-	-	-	-	-	-	-	-	-	-	-	-
Antiinfective - antibacterials	azithromycin	tablet	4	-	-	-	-	-	-	-	2 (50.0)	-	-	-	-	-	-	1 (25.0)	-	-	-	-	-	-	-	-	-	-	-	-	-	1 (25.0)	-	-	-	-	-	-	-	-	-	-	-	-	-	-	-	-	-
Antiinfective - antibacterials	cefotaxime	parenteral preparation	4	-	-	-	-	-	-	-	-	-	-	-	-	-	-	-	-	-	-	-	-	-	-	-	1 (25.0)	-	-	-	-	-	-	1 (25.0)	-	-	-	1 (25.0)	-	-	1 (25.0)	-	-	-	-	-	-	-	-
Antiinfective - antibacterials	clindamycin	tablet	4	-	1 (25.0)	-	-	-	-	-	-	-	-	-	-	-	-	-	-	-	-	-	-	-	-	-	-	-	-	-	-	-	-	-	-	1 (25.0)	-	-	-	-	-	-	-	-	-	-	-	-	-
Antiinfective - antibacterials	levofloxacin	tablet	4	-	-	-	-	1 (25.0)	-	-	-	-	1 (25.0)	-	-	-	-	-	-	-	-	-	1 (25.0)	-	-	-	-	-	-	-	-	-	-	-	-	-	-	-	-	-	-	-	-	-	-	-	-	-	-
Antiinfective - antibacterials	ethambutol	oral liquid	4	-	-	-	-	-	-	-	-	1 (25.0)	-	-	-	-	-	-	-	-	-	-	-	-	-	-	-	-	-	-	-	-	-	-	1 (25.0)	1 (25.0)	-	-	-	-	1 (25.0)	-	-	-	-	-	-	-	-
Antinfective - antiprotozoal	primaquine	tablet	4	-	1 (25.0)	-	-	3 (75.0)	-	-	-	-	-	-	-	-	-	-	-	-	-	-	-	-	-	-	-	-	-	-	-	-	-	-	-	-	-	-	-	-	-	-	-	-	-	-	-	-	-
Antinfective - antiprotozoal	quinine	tablet	4	-	-	-	-	-	-	-	-	-	-	1 (25.0)	-	-	-	3 (75.0)	-	-	-	-	-	-	-	-	-	-	-	-	-	-	-	-	-	-	-	-	-	-	-	-	-	-	-	-	-	-	-
Antinfective - antivirals	abacavir	tablet	4	-	1 (25.0)	1 (25.0)	1 (25.0)	1 (25.0)	-	-	-	-	-	-	-	-	-	-	-	-	-	-	-	-	-	-	-	-	-	-	-	-	-	-	-	-	-	-	-	-	-	-	-	-	-	-	-	-	-
Antinfective - antivirals	lopinavir+ritonavir	capsule	4	-	1 (25.0)	-	-	-	-	-	-	-	-	-	-	-	-	-	2 (50.0)	-	-	-	1 (25.0)	-	-	-	-	-	-	-	-	-	-	-	-	-	-	-	-	-	-	-	-	-	-	-	-	-	-
Antinfective - antivirals	valaciclovir	oral liquid	4	-	-	-	-	-	-	-	-	1 (25.0)	-	-	-	-	-	-	-	1 (25.0)	-	-	-	-	-	-	-	-	-	-	-	-	-	-	-	-	-	-	-	-	-	-	-	-	-	-	-	-	1 (25.0)
Antinfective - antivirals	nevirapine	oral liquid	4	2 (50.0)	-	-	-	-	-	-	-	-	1 (25.0)	-	-	-	-	-	-	-	-	-	-	-	-	-	-	-	-	-	-	-	-	-	-	-	-	-	-	-	-	-	-	-	-	-	-	-	-
Cardiovascular medicines	clopidogrel	tablet	4	-	-	-	-	1 (25.0)	-	-	1 (25.0)	-	-	-	-	-	-	-	-	-	-	-	-	-	-	-	-	-	-	-	-	-	-	-	-	-	-	-	-	-	1 (25.0)	1 (25.0)	-	-	-	-	-	-	-
Cardiovascular medicines	captopril	oral liquid	4	-	-	-	-	-	-	-	1 (25.0)	-	-	-	-	-	-	-	-	-	-	-	-	-	-	-	-	-	-	-	-	-	-	-	-	-	-	-	-	-	1 (25.0)	-	-	-	-	-	-	-	-
Hormones and antihormones/Antiallergics and medicines used in anaphylaxis	dexamethasone	oral liquid	4	-	-	-	-	-	-	-	-	-	-	-	-	-	-	-	-	-	-	-	-	1 (25.0)	-	-	-	-	-	-	-	-	-	-	-	1 (25.0)	-	-	-	-	1 (25.0)	-	-	-	-	-	-	-	-
Immunomodulators and antineoplastics	pegfilgrastim	parenteral preparation	4	-	-	-	-	-	-	-	-	-	-	-	-	-	-	-	-	-	-	-	-	-	-	-	-	-	-	-	-	-	-	-	-	-	-	-	-	-	4 (100)	-	-	-	-	-	-	-	-
Immunomodulators and antineoplastics	adalimumab	parenteral preparation	4	-	-	-	1 (25.0)	-	-	-	-	-	-	-	-	-	-	-	-	-	-	-	-	-	-	-	-	-	-	-	-	1 (25.0)	-	-	-	-	-	-	-	-	-	-	-	-	-	2 (50.0)	-	-	-
Medicine acting on the respiratory tract	bosentan	oral liquid	4	-	-	-	-	-	-	-	1 (25.0)	-	-	-	-	-	-	-	-	-	-	-	-	-	-	-	-	-	-	-	-	-	-	-	-	-	-	-	1 (25.0)	-	2 (50.0)	-	-	-	-	-	-	-	-
Medicines affecting the blood	hydroxyurea	oral liquid	4	-	-	-	1 (25.0)	-	-	-	-	1 (25.0)	-	-	-	-	-	-	-	-	-	-	-	-	-	-	1 (25.0)	-	-	-	-	-	-	-	-	-	-	-	-	-	1 (25.0)	-	-	-	-	-	-	-	-
Medicines affecting the blood	enoxaparin	parenteral preparation	4	-	-	-	-	-	-	-	-	-	-	-	-	-	-	-	-	-	-	-	-	-	-	-	-	-	-	-	-	-	-	-	-	-	-	-	-	-	3 (75.0)	-	-	-	-	-	-	-	-
Medicines for mental and behavioural disorders	atomoxetine	tablet	4	-	-	-	-	-	-	-	-	-	-	-	-	-	-	-	-	-	-	-	-	-	-	-	-	-	-	-	-	-	-	-	-	-	-	-	-	-	-	1 (25.0)	-	-	-	1 (25.0)	-	-	-
Medicines for pain and palliative care	diclofenac	rectal preparation	4	-	-	-	-	-	-	-	1 (25.0)	-	-	-	-	-	-	1 (25.0)	1 (25.0)	-	-	-	-	-	-	-	-	-	-	-	-	-	-	-	-	-	-	-	-	-	-	-	-	-	-	-	-	-	-
Medicines for pain and palliative care	fentanyl	parenteral preparation	4	-	-	-	-	-	-	-	-	-	-	-	-	-	-	-	-	-	-	-	-	-	-	-	-	-	-	-	-	-	-	-	-	-	-	-	-	-	3 (75.0)	-	-	-	-	-	-	-	-
Vitamins and minerals	vitamin e	oral liquid	4	-	-	-	-	-	-	-	-	-	-	-	-	-	-	1 (25.0)	-	-	-	-	-	1 (25.0)	-	-	-	-	-	-	-	1 (25.0)	-	-	-	-	-	-	-	-	1 (25.0)	-	-	-	-	-	-	-	-
Anaesthetics, preoperative medicines and medical gases	morphine	oral liquid	3	-	-	-	-	-	-	-	-	-	-	-	-	-	-	-	1 (33.3)	-	-	-	-	1 (33.3)	-	-	-	-	-	-	-	-	-	-	-	-	-	-	-	-	1 (33.3)	-	-	-	-	-	-	-	-
Anaesthetics, preoperative medicines and medical gases	morphine	parenteral preparation	3	-	-	-	-	-	-	-	-	-	-	-	-	-	-	-	1 (33.3)	1 (33.3)	-	-	-	-	-	-	-	-	-	-	-	-	-	-	-	-	-	-	-	-	-	1 (33.3)	-	-	-	-	-	-	-
Antiallergics and medicines used in anaphylaxis	pseudoephedrine	oral liquid	3	-	-	-	-	-	-	-	-	-	-	-	-	-	-	-	-	-	-	-	-	-	-	-	-	-	-	-	-	2 (66.7)	-	-	-	-	-	-	-	-	1 (33.3)	-	-	-	-	-	-	-	-
Anticonvulsants/antiepileptics	vigabatrin	oral liquid	3	-	-	-	-	-	-	-	-	-	-	-	-	-	-	-	-	-	-	-	-	-	-	-	-	-	-	-	-	-	-	-	-	-	-	-	-	-	1 (33.3)	-	-	-	-	1 (33.3)	-	-	-
Anticonvulsants/antiepileptics	zonisamide	oral liquid	3	-	-	-	-	-	-	-	-	-	-	-	-	-	-	-	-	-	-	-	-	-	-	-	-	-	-	-	1 (33.3)	-	-	-	-	-	-	-	-	-	2 (66.7)	-	-	-	-	-	-	-	-
Anticonvulsants/antiepileptics	lorazepam	parenteral preparation	3	-	-	-	-	-	-	-	-	-	-	-	-	-	-	-	-	-	-	-	-	-	-	-	-	-	-	-	-	-	-	-	-	-	-	-	-	-	1 (33.3)	1 (33.3)	-	-	-	1 (33.3)	-	-	-
Anticonvulsants/antiepileptics	phenobarbital	oral liquid	3	-	-	-	-	1 (33.3)	-	-	-	-	-	-	-	-	-	-	-	1 (33.3)	-	-	-	-	-	-	-	-	-	-	-	-	-	-	-	-	-	-	-	-	1 (33.3)	-	-	-	-	-	-	-	-
Anticonvulsants/antiepileptics	carbamazepine	oral liquid	3	2 (66.7)	-	-	-	-	-	-	-	-	-	-	-	-	-	1 (33.3)	-	-	-	-	-	-	-	-	-	-	-	-	-	-	-	-	-	-	-	-	-	-	-	-	-	-	-	-	-	-	-
Antiinfective - anthelminthics	mebendazole	oral liquid	3	-	-	-	-	-	1 (33.3)	-	-	-	-	1 (33.3)	-	-	-	-	-	-	-	-	-	-	-	-	-	-	-	-	-	-	-	-	-	1 (33.3)	-	-	-	-	-	-	-	-	-	-	-	-	-
Antiinfective - antibacterials	amikacin	parenteral preparation	3	-	-	1 (33.3)	-	-	-	-	-	-	-	1 (33.3)	-	-	-	-	-	-	-	-	-	-	-	-	-	-	-	-	-	-	-	-	-	-	-	1 (33.3)	-	-	-	-	-	-	-	-	-	-	-
Antiinfective - antibacterials	amoxicillin+clavulanic acid	parenteral preparation	3	-	-	-	-	-	-	-	-	-	-	-	-	-	-	-	-	-	-	-	-	-	-	-	-	-	-	-	-	-	-	-	-	-	-	-	-	-	-	-	-	-	-	-	-	-	-
Antiinfective - antibacterials	ceftazidime	parenteral preparation	3	-	-	-	-	-	1 (33.3)	-	-	-	-	-	-	-	-	-	-	-	-	-	-	-	-	-	-	-	-	-	-	-	-	-	-	-	-	-	-	-	-	-	-	-	-	-	-	-	-
Antiinfective - antibacterials	chloramphenicol	capsule	3	-	-	-	-	-	-	-	-	-	-	1 (33.3)	-	-	-	1 (33.3)	-	-	-	-	-	-	-	-	-	-	-	-	-	-	-	-	-	-	-	-	-	-	-	-	-	-	-	-	-	-	-
Antiinfective - antibacterials	ciprofloxacin	parenteral preparation	3	-	-	-	-	-	-	1 (33.3)	-	-	-	-	-	-	-	-	-	-	-	1 (33.3)	-	-	-	-	-	-	-	-	-	-	-	-	-	-	-	-	-	-	-	-	-	-	-	-	-	-	1 (33.3)
Antiinfective - antibacterials	colistin	parenteral preparation	3	-	-	-	-	-	-	-	-	-	-	-	-	-	-	-	-	-	-	-	2 (66.7)	-	-	-	-	-	-	-	-	-	-	-	-	-	-	-	-	-	-	-	-	-	-	-	-	-	-
Antiinfective - antibacterials	linezolid	tablet	3	-	-	-	-	-	-	-	-	-	-	-	-	-	-	-	-	-	-	-	1 (33.3)	-	-	-	-	-	-	-	-	-	-	-	-	-	-	1 (33.3)	-	-	-	-	-	-	-	-	-	-	-
Antiinfective - antibacterials	nitrofurantoin	oral liquid	3	-	-	-	1 (33.3)	-	-	-	-	-	-	-	-	-	-	-	-	-	-	-	-	-	-	-	-	-	-	-	-	-	-	-	-	-	-	-	-	-	-	-	-	-	-	-	-	-	-
Antiinfective - antibacterials	ethambutol	tablet	3	-	-	-	-	-	-	-	-	-	-	-	-	-	-	-	-	1 (33.3)	-	-	-	-	-	-	-	-	-	-	-	-	-	-	-	-	-	-	-	-	1 (33.3)	-	-	-	-	1 (33.3)	-	-	-
Antiinfective - antiprotozoal	pyrimethamine	tablet	3	-	-	-	-	-	-	-	-	-	-	-	-	-	-	-	-	-	-	-	-	-	-	-	-	-	1 (33.3)	-	-	-	-	-	-	-	-	-	-	-	-	-	-	-	1 (33.3)	-	-	-	-
Antinfective - antivirals	dolutegravir+lamivudine	tablet	3	-	-	-	-	-	-	-	-	-	-	-	-	-	-	-	1 (33.3)	-	-	-	1 (33.3)	-	-	-	-	-	-	-	-	-	-	-	-	-	-	-	-	-	1 (33.3)	-	-	-	-	-	-	-	-
Antinfective - antivirals	oseltamivir	capsule	3	-	-	-	-	1 (33.3)	-	-	2 (66.7)	-	-	-	-	-	-	-	-	-	-	-	-	-	-	-	-	-	-	-	-	-	-	-	-	-	-	-	-	-	-	-	-	-	-	-	-	-	-
Antinfective - antivirals	tenofovir disoproxil	tablet	3	-	-	-	-	-	-	-	-	-	1 (33.3)	-	-	-	-	-	-	-	-	-	-	-	-	-	-	-	-	-	-	-	-	-	-	2 (66.7)	-	-	-	-	-	-	-	-	-	-	-	-	-
Antinfective - antivirals	valganciclovir	oral liquid	3	-	-	-	-	-	-	-	-	1 (33.3)	-	-	-	-	-	-	-	1 (33.3)	-	-	-	-	-	-	-	-	-	-	-	-	-	-	-	-	-	-	1 (33.3)	-	-	-	-	-	-	-	-	-	-
Antinfective - antivirals	atazanavir	tablet	3	-	-	-	-	-	-	-	-	-	-	-	-	-	-	-	3 (100)	-	-	-	-	-	-	-	-	-	-	-	-	-	-	-	-	-	-	-	-	-	-	-	-	-	-	-	-	-	-
Cardiovascular medicines	bisoprolol	tablet	3	-	-	-	-	-	-	-	1 (33.3)	-	-	-	-	-	-	-	-	-	-	-	-	-	-	-	-	-	-	-	-	-	-	-	-	-	-	-	-	-	-	-	-	-	-	-	-	-	-
Cardiovascular medicines	adenosine	parenteral preparation	3	-	-	-	-	-	-	-	-	-	-	-	-	-	-	-	-	-	-	-	-	-	1 (33.3)	-	-	-	-	-	-	-	-	-	-	-	-	1 (33.3)	-	-	-	1 (33.3)	-	-	-	-	-	-	-
Cardiovascular medicines	amiodarone	parenteral preparation	3	-	-	-	-	-	-	-	-	2 (66.7)	-	-	-	-	-	-	-	-	-	-	-	-	-	-	-	-	-	-	-	-	-	-	-	-	-	-	-	-	-	-	-	-	-	-	-	-	-
Cardiovascular medicines	digoxin	parenteral preparation	3	-	-	-	-	-	-	-	-	-	-	-	-	-	-	1 (33.3)	1 (33.3)	-	-	-	-	-	-	-	-	-	-	-	-	-	-	-	-	1 (33.3)	-	-	-	-	-	-	-	-	-	-	-	-	-
Cardiovascular medicines	amlodipine	tablet	3	-	-	-	-	-	-	-	-	-	1 (33.3)	-	-	-	-	1 (33.3)	-	-	-	-	-	-	-	-	-	-	-	-	-	-	-	-	1 (33.3)	-	-	-	-	-	-	-	-	-	-	-	-	-	-
Cardiovascular medicines	clonidine	tablet	3	-	-	-	-	-	-	-	-	-	-	-	-	1 (33.3)	-	-	-	-	-	-	-	-	-	-	-	-	-	-	-	-	-	-	-	-	-	-	-	-	-	-	-	-	-	1 (33.3)	-	-	-
Cardiovascular medicines	spironolactone	oral liquid	3	-	-	-	-	-	-	-	-	-	-	-	-	-	-	-	-	-	-	-	-	-	-	-	-	-	-	-	-	1 (33.3)	-	-	-	-	-	-	-	-	-	-	-	-	-	-	-	-	-
Cardiovascular medicines	sildenafil	parenteral preparation	3	-	-	-	-	-	-	-	-	-	-	-	-	-	-	-	-	1 (33.3)	-	-	-	-	-	-	-	-	-	-	-	-	-	-	-	-	-	-	-	-	2 (66.7)	-	-	-	-	-	-	-	-
Gastrointestinal medicines	ranitidine	oral liquid	3	-	-	-	-	-	-	-	-	-	-	-	-	-	-	1 (33.3)	-	-	-	-	-	-	-	-	-	-	-	-	-	1 (33.3)	-	-	-	1 (33.3)	-	-	-	-	-	-	-	-	-	-	-	-	-
Gastrointestinal medicines	esomeprazole	tablet	3	-	-	-	1 (33.3)	-	-	-	-	-	-	-	-	-	-	1 (33.3)	-	-	-	1 (33.3)	-	-	-	-	-	-	-	-	-	-	-	-	-	-	-	-	-	-	-	-	-	-	-	-	-	-	-
Gastrointestinal medicines	pantoprazole	parenteral preparation	3	-	-	-	-	-	-	1 (33.3)	-	1 (33.3)	-	-	-	-	-	-	-	-	-	-	-	-	-	-	-	-	-	-	-	-	-	-	-	-	-	1 (33.3)	-	-	-	-	-	-	-	-	-	-	-
Hormones and antihormones/Antiallergics and medicines used in anaphylaxis	dexamethasone	parenteral preparation	3	-	-	-	-	-	-	-	1 (33.3)	-	-	-	-	-	-	-	-	1 (33.3)	-	-	-	-	-	-	-	-	-	-	-	-	-	-	-	-	-	-	-	-	-	-	-	-	-	-	-	-	-
Hormones and antihormones/Antiallergics and medicines used in anaphylaxis	hydrocortisone	oral liquid	3	-	-	-	1 (33.3)	-	-	-	-	-	-	-	-	-	-	-	-	-	-	-	-	-	-	-	-	-	-	-	-	-	-	-	-	-	-	-	-	-	2 (66.7)	-	-	-	-	-	-	-	-
Immunologicals	bcg vaccine	parenteral preparation	3	-	-	-	-	-	-	-	-	-	-	-	-	-	-	-	-	-	-	-	-	-	-	-	-	-	-	-	-	1 (33.3)	-	-	1 (33.3)	-	-	1 (33.3)	-	-	-	-	-	-	-	-	-	-	-
Immunomodulators and antineoplastics	tacrolimus	tablet	3	-	-	-	-	-	-	-	-	-	-	-	-	-	-	-	-	-	-	-	-	-	-	-	-	-	-	-	-	-	-	-	-	-	-	-	-	-	-	-	-	-	-	1 (33.3)	-	-	-
Immunomodulators and antineoplastics	corticotropin	parenteral preparation	3	-	-	-	-	-	-	-	-	-	-	1 (33.3)	-	-	-	-	-	-	-	-	-	-	-	-	-	-	-	-	-	-	-	-	-	-	-	-	-	-	-	-	-	-	-	-	-	-	-
Immunomodulators and antineoplastics	tretinoin	capsule	3	-	-	-	-	-	-	-	2 (66.7)	-	-	-	-	-	-	-	-	-	-	-	-	-	-	-	-	-	-	-	-	-	-	-	-	-	-	-	-	-	-	-	-	-	-	-	-	-	-
Immunomodulators for non-malignant disease/Antiallergics and medicines used in anaphylaxis	prednisone	oral liquid	3	-	-	-	-	-	-	-	-	-	1 (33.3)	-	-	-	-	-	-	-	-	-	-	-	-	-	-	-	-	-	-	1 (33.3)	-	-	-	-	-	-	-	-	1 (33.3)	-	-	-	-	-	-	-	-
Immunomodulators for non-malignant disease/Antiallergics and medicines used in anaphylaxis	prednisone	tablet	3	-	-	-	-	-	-	-	-	-	-	-	-	-	-	-	-	-	-	-	-	-	-	-	-	-	-	-	-	-	-	-	-	2 (66.7)	-	-	-	-	-	-	-	-	-	-	-	-	-
Medicine acting on the respiratory tract	budesonide+formoterol	preparation for inhalation	3	-	-	-	-	-	-	-	1 (33.3)	-	-	-	-	-	-	-	-	1 (33.3)	-	-	-	-	-	-	-	-	-	-	-	-	-	-	-	-	-	-	-	-	-	-	1 (33.3)	-	-	-	-	-	-
Medicine acting on the respiratory tract	beclomethasone dipropionate	preparation for inhalation	3	-	-	-	-	-	-	-	-	-	-	-	-	-	-	-	-	1 (33.3)	-	-	-	-	1 (33.3)	-	-	-	-	-	-	-	-	-	-	-	-	-	-	-	1 (33.3)	-	-	-	-	-	-	-	-
Medicines affecting the blood	heparin	parenteral preparation	3	-	-	-	-	-	-	-	-	-	-	-	-	-	-	-	-	-	-	-	-	-	-	1 (33.3)	-	-	-	-	-	-	-	-	-	-	-	-	-	-	-	-	-	-	-	-	-	-	-
Medicines affecting the blood	warfarin	tablet	3	-	-	-	-	-	-	-	-	-	-	-	-	-	-	-	-	-	-	-	-	-	-	-	-	-	-	-	-	-	-	-	-	-	-	-	-	-	1 (33.3)	-	-	-	-	-	-	-	-
Medicines affecting the blood	desmopressin	tablet	3	-	-	-	-	-	-	-	1 (33.3)	-	-	-	-	-	-	-	-	-	-	-	-	-	1 (33.3)	-	-	-	-	-	-	-	-	-	-	-	-	-	-	-	1 (33.3)	-	-	-	-	-	-	-	-
Medicines for disease of joints	anakinra	parenteral preparation	3	-	-	-	-	-	-	-	1 (33.3)	-	-	-	-	-	-	-	-	-	-	-	-	-	-	-	-	-	-	-	-	-	-	-	-	-	-	-	-	-	-	-	-	-	-	2 (66.7)	-	-	-
Medicines for endocrine disorders	fludrocortisone	tablet	3	-	-	-	-	-	-	-	-	-	-	-	-	-	-	-	-	-	-	-	-	-	-	-	-	-	-	-	-	-	-	1 (33.3)	1 (33.3)	-	-	-	-	-	-	-	-	-	-	-	-	-	-
Medicines for endocrine disorders	insulin human	parenteral preparation	3	-	-	-	-	-	-	-	-	-	-	-	-	-	-	-	-	-	-	-	-	-	-	-	-	-	-	-	-	-	-	-	-	-	-	-	-	-	1 (33.3)	-	-	-	-	-	-	-	1 (33.3)
Medicines for endocrine disorders	levothyroxine	oral liquid	3	-	-	-	-	-	-	-	-	-	-	-	-	-	-	-	-	-	-	-	-	-	-	-	-	-	-	-	-	-	-	-	-	-	-	-	-	-	2 (66.7)	-	-	-	-	-	-	-	-
Medicines for pain and palliative care	acetylsalicylic acid	oral liquid	3	-	-	-	-	-	-	-	-	-	-	-	-	-	-	-	-	-	-	-	-	-	-	-	-	-	-	-	-	-	-	-	-	-	-	-	1 (33.3)	-	2 (66.7)	-	-	-	-	-	-	-	-
Medicines for pain and palliative care	acetaminophen	rectal preparation	3	-	-	-	-	-	1 (33.3)	-	-	-	-	-	-	-	-	-	-	1 (33.3)	-	-	-	-	-	-	-	-	-	-	-	-	-	-	-	-	-	1 (33.3)	-	-	-	-	-	-	-	-	-	-	-
Medicines for pain and palliative care - Anticonvulsants/antiepileptics	diazepam	parenteral preparation	3	-	-	-	-	-	-	-	-	-	-	-	-	-	-	2 (66.7)	-	-	-	-	-	-	-	-	-	-	-	-	-	-	-	-	-	-	-	1 (33.3)	-	-	-	-	-	-	-	-	-	-	-
Medicines for reproductive health and perinatal care	caffeine	parenteral preparation	3	-	-	-	-	-	-	-	-	-	-	-	-	-	-	-	-	-	-	-	-	-	1 (33.3)	-	-	-	-	-	-	-	-	-	-	-	-	1 (33.3)	-	-	-	1 (33.3)	-	-	-	-	-	-	-
Anaesthetics, preoperative medicines and medical gases	halothane	preparation for inhalation	2	-	-	-	-	-	-	-	-	-	-	-	-	-	-	1 (50.0)	-	-	-	-	-	-	-	-	-	-	-	-	-	-	-	-	-	-	-	-	-	-	-	-	1 (50.0)	-	-	-	-	-	-
Anaesthetics, preoperative medicines and medical gases	propofol	parenteral preparation	2	-	-	-	-	-	-	-	-	-	-	-	-	-	-	-	-	-	-	-	-	-	-	-	-	-	-	-	-	-	-	-	-	-	-	-	-	-	2 (100)	-	-	-	-	-	-	-	-
Anaesthetics, preoperative medicines and medical gases	atropine	parenteral preparation	2	-	-	-	-	-	-	-	-	-	-	-	-	-	-	1 (50.0)	-	-	-	-	-	-	-	-	-	-	-	-	-	1 (50.0)	-	-	-	-	-	-	-	-	-	-	-	-	-	-	-	-	-
Antiallergics and medicines used in anaphylaxis	loratadine	tablet	2	-	-	-	-	-	-	1 (50.0)	-	-	-	-	-	-	-	-	-	-	-	-	-	-	-	-	-	-	-	-	-	-	-	-	-	-	-	-	-	-	-	-	-	-	-	-	-	-	-
Anticonvulsants/antiepileptics	levetiracetam	oral liquid	2	-	-	-	-	-	-	-	-	-	-	-	-	-	-	-	-	-	-	-	-	-	-	-	1 (50.0)	-	-	-	-	1 (50.0)	-	-	-	-	-	-	-	-	-	-	-	-	-	-	-	-	-
Anticonvulsants/antiepileptics	vigabatrin	tablet	2	-	-	-	-	-	-	-	-	-	-	-	-	-	-	-	-	-	-	-	1 (50.0)	-	-	-	-	-	-	-	-	-	-	-	-	-	-	-	-	-	-	-	-	-	-	-	-	-	-
Anticonvulsants/antiepileptics	valproic acid	tablet	2	-	-	-	-	-	-	-	-	-	-	-	-	-	-	-	-	-	-	-	-	-	-	-	-	-	-	-	-	1 (50.0)	-	-	-	-	-	-	-	-	-	-	-	-	-	-	-	-	-
Anticonvulsants/antiepileptics	ethosuximide	capsule	2	-	-	-	-	-	-	-	-	-	-	-	-	-	-	-	-	-	-	-	1 (50.0)	-	-	-	-	-	-	-	1 (50.0)	-	-	-	-	-	-	-	-	-	-	-	-	-	-	-	-	-	-
Anticonvulsants/antiepileptics	ethosuximide	oral liquid	2	-	-	-	-	-	-	-	-	-	-	-	-	-	-	-	-	-	-	-	-	-	-	-	-	-	-	-	1 (50.0)	-	-	-	-	-	-	-	-	-	-	-	-	-	-	-	-	-	-
Anticonvulsants/antiepileptics	phenytoin	oral liquid	2	-	-	-	-	-	-	-	-	-	-	-	-	-	-	-	-	-	-	-	-	-	-	-	-	-	-	-	-	-	-	-	-	-	-	-	-	-	-	1 (50.0)	-	-	-	-	-	-	-
Anticonvulsants/antiepileptics	phenytoin	tablet	2	-	-	-	-	1 (50.0)	-	1 (50.0)	-	-	-	-	-	-	-	-	-	-	-	-	-	-	-	-	-	-	-	-	-	-	-	-	-	-	-	-	-	-	-	-	-	-	-	-	-	-	-
Antiinfective - anthelminthics	levamisole	tablet	2	-	-	-	1 (50.0)	-	-	-	-	-	-	-	-	-	-	1 (50.0)	-	-	-	-	-	-	-	-	-	-	-	-	-	-	-	-	-	-	-	-	-	-	-	-	-	-	-	-	-	-	-
Antiinfective - anthelminthics	mebendazole	tablet	2	-	-	-	-	-	-	-	-	-	-	-	-	-	-	-	-	-	-	-	-	-	-	-	-	-	-	-	-	-	-	-	-	-	-	-	-	-	-	-	-	-	-	-	-	-	-
Antiinfective - antibacterials	cefixime	oral liquid	2	-	-	-	1 (50.0)	-	-	-	-	-	-	-	-	-	-	-	-	-	-	-	-	-	-	-	-	-	-	-	-	1 (50.0)	-	-	-	-	-	-	-	-	-	-	-	-	-	-	-	-	-
Antiinfective - antibacterials	ciprofloxacin	capsule	2	-	-	-	-	-	-	-	-	-	1 (50.0)	-	-	-	-	-	-	-	-	-	-	-	-	-	-	-	-	-	-	-	-	-	-	-	-	-	-	-	-	-	-	-	-	-	-	-	-
Antiinfective - antibacterials	doxycycline	tablet	2	-	-	-	-	1 (50.0)	-	-	-	-	-	-	-	-	-	-	-	-	-	-	-	-	-	-	-	-	-	-	-	-	-	-	-	-	-	-	-	-	-	-	-	-	-	-	-	-	-
Antiinfective - antibacterials	erythromycin	tablet	2	-	-	-	-	-	-	-	-	-	-	-	-	-	-	-	-	-	-	-	-	-	-	-	-	-	-	-	1 (50.0)	1 (50.0)	-	-	-	-	-	-	-	-	-	-	-	-	-	-	-	-	-
Antiinfective - antibacterials	isoniazid+pyrazinamide+rifampicin+etambutol	oral liquid	2	-	-	-	-	-	-	-	-	-	-	-	-	-	-	-	-	-	-	-	-	-	-	-	-	-	-	-	-	-	-	-	1 (50.0)	-	-	-	-	-	-	-	-	-	-	-	-	-	-
Antiinfective - antibacterials	isoniazid+rifampicin	tablet	2	-	-	-	-	-	-	-	-	-	-	-	-	-	-	-	-	1 (50.0)	-	1 (50.0)	-	-	-	-	-	-	-	-	-	-	-	-	-	-	-	-	-	-	-	-	-	-	-	-	-	-	-
Antiinfective - antibacterials	meropenem	parenteral preparation	2	-	-	-	-	-	-	-	-	-	-	-	-	-	-	-	-	-	-	-	-	-	-	-	-	-	-	-	-	-	-	-	-	-	-	1 (50.0)	-	-	1 (50.0)	-	-	-	-	-	-	-	-
Antiinfective - antibacterials	moxifloxacin	oral liquid	2	-	-	-	-	-	-	-	-	1 (50.0)	-	-	-	-	-	-	-	1 (50.0)	-	-	-	-	-	-	-	-	-	-	-	-	-	-	-	-	-	-	-	-	-	-	-	-	-	-	-	-	-
Antiinfective - antibacterials	pivmecillinam	tablet	2	-	-	-	-	-	-	-	-	-	-	-	-	-	-	-	-	-	-	-	-	-	-	-	-	-	-	-	-	-	-	1 (50.0)	-	-	-	-	-	-	-	-	-	-	-	-	-	-	-
Antiinfective - antibacterials	tobramycin	preparation for inhalation	2	-	-	-	-	-	1 (50.0)	-	-	-	-	-	-	-	-	-	-	-	-	-	-	-	-	1 (50.0)	-	-	-	-	-	-	-	-	-	-	-	-	-	-	-	-	-	-	-	-	-	-	-
Antiinfective - antibacterials	vancomycin	oral liquid	2	-	-	-	1 (50.0)	-	-	-	-	-	-	-	-	-	-	-	-	1 (50.0)	-	-	-	-	-	-	-	-	-	-	-	-	-	-	-	-	-	-	-	-	-	-	-	-	-	-	-	-	-
Antiinfective - antibacterials	nitrofurantoin	tablet	2	-	-	1 (50.0)	-	-	-	1 (50.0)	-	-	-	-	-	-	-	-	-	-	-	-	-	-	-	-	-	-	-	-	-	-	-	-	-	-	-	-	-	-	-	-	-	-	-	-	-	-	-
Antinfective - antifungal	fluconazole	capsule	2	-	-	-	-	-	-	-	-	-	-	-	-	-	-	-	-	-	-	-	1 (50.0)	-	-	-	-	-	-	-	-	-	-	-	-	-	-	-	-	-	-	-	-	-	-	-	-	-	-
Antinfective - antifungal	itraconazole	oral liquid	2	-	-	-	-	-	-	-	-	-	-	-	-	-	-	-	-	-	-	-	-	-	-	-	-	-	-	-	-	-	-	-	-	-	-	-	-	-	-	-	-	-	-	-	-	-	-
Antinfective - antifungal	griseofulvin	oral liquid	2	-	1 (50.0)	-	-	-	-	-	-	-	-	-	-	-	-	-	-	-	-	-	-	-	-	-	-	-	-	-	-	-	-	-	-	1 (50.0)	-	-	-	-	-	-	-	-	-	-	-	-	-
Antinfective - antifungal	griseofulvin	tablet	2	-	1 (50.0)	-	-	-	-	-	-	-	-	-	-	-	-	-	-	-	-	-	-	-	-	-	-	-	-	-	-	-	-	-	-	-	-	-	-	-	-	-	-	-	-	-	-	-	-
Antinfective - antifungal	terbinafine	oral liquid	2	-	-	-	-	-	-	-	-	-	-	-	-	-	-	-	-	-	-	-	-	-	-	-	-	-	-	-	-	-	-	-	-	1 (50.0)	-	-	-	-	1 (50.0)	-	-	-	-	-	-	-	-
Antinfective - antiprotozoal	artemether+lumefantrine	oral liquid	2	-	-	-	-	-	-	-	-	-	-	-	-	-	-	1 (50.0)	-	-	-	-	-	-	-	-	-	-	-	-	-	-	-	-	-	-	-	-	-	-	-	-	-	-	-	-	1 (50.0)	-	-
Antinfective - antiprotozoal	quinine	oral liquid	2	-	-	-	-	-	-	-	-	-	-	-	-	-	-	2 (100)	-	-	-	-	-	-	-	-	-	-	-	-	-	-	-	-	-	-	-	-	-	-	-	-	-	-	-	-	-	-	-
Antinfective - antiprotozoal	quinine	parenteral preparation	2	-	-	-	-	-	-	-	-	-	-	-	-	-	-	1 (50.0)	-	-	-	-	-	-	-	-	-	-	-	-	-	-	-	-	-	-	-	-	-	-	-	-	-	-	-	-	-	1 (50.0)	-
Antinfective - antiprotozoal	chloroquine	oral liquid	2	-	1 (50.0)	-	-	-	-	-	-	-	-	-	-	-	-	1 (50.0)	-	-	-	-	-	-	-	-	-	-	-	-	-	-	-	-	-	-	-	-	-	-	-	-	-	-	-	-	-	-	-
Antinfective - antiprotozoal	chloroquine	tablet	2	-	-	-	-	1 (50.0)	-	-	-	-	-	1 (50.0)	-	-	-	-	-	-	-	-	-	-	-	-	-	-	-	-	-	-	-	-	-	-	-	-	-	-	-	-	-	-	-	-	-	-	-
Antinfective - antivirals	acyclovir	parenteral preparation	2	-	-	-	-	-	-	-	-	-	-	-	-	-	-	-	-	-	-	-	-	-	1 (50.0)	-	-	-	-	-	-	-	-	-	-	-	-	-	1 (50.0)	-	-	-	-	-	-	-	-	-	-
Antinfective - antivirals	favipiravir	tablet	2	-	-	-	-	-	-	-	-	-	-	-	-	-	-	-	-	-	-	-	-	-	-	-	-	-	-	-	-	1 (50.0)	-	-	-	-	-	-	-	-	-	-	-	-	-	-	-	-	-
Antinfective - antivirals	ganciclovir	parenteral preparation	2	-	-	-	-	-	-	-	-	-	-	-	-	-	1 (50.0)	-	-	-	-	-	1 (50.0)	-	-	-	-	-	-	-	-	-	-	-	-	-	-	-	-	-	-	-	-	-	-	-	-	-	-
Antinfective - antivirals	ganciclovir	tablet	2	-	-	-	-	-	-	-	1 (50.0)	-	-	-	-	-	-	-	-	-	-	-	-	-	1 (50.0)	-	-	-	-	-	-	-	-	-	-	-	-	-	-	-	-	-	-	-	-	-	-	-	-
Antinfective - antivirals	lamivudine+nevirapine+zidovudine	tablet	2	-	-	-	-	-	-	-	-	-	-	-	-	-	-	-	-	-	-	-	-	-	-	-	-	-	-	-	-	2 (100)	-	-	-	-	-	-	-	-	-	-	-	-	-	-	-	-	-
Antinfective - antivirals	lopinavir+ritonavir	dispersable tablet	2	-	-	-	-	-	-	-	-	-	-	-	-	-	-	-	1 (50.0)	-	-	-	-	-	-	-	-	-	-	-	-	-	-	-	-	-	-	-	-	-	1 (50.0)	-	-	-	-	-	-	-	-
Antinfective - antivirals	raltegravir	tablet	2	-	-	-	-	-	-	-	-	-	2 (100)	-	-	-	-	-	-	-	-	-	-	-	-	-	-	-	-	-	-	-	-	-	-	-	-	-	-	-	-	-	-	-	-	-	-	-	-
Antinfective - antivirals	ritonavir	oral liquid	2	-	-	-	-	-	-	-	-	-	-	-	-	-	-	-	-	-	-	1 (50.0)	-	-	-	-	-	-	-	-	-	-	-	-	-	-	-	-	-	-	-	-	-	-	-	-	-	-	-
Antinfective - antivirals	zidovudine	oral liquid	2	-	-	-	-	-	-	-	-	-	2 (100)	-	-	-	-	-	-	-	-	-	-	-	-	-	-	-	-	-	-	-	-	-	-	-	-	-	-	-	-	-	-	-	-	-	-	-	-
Blood products of human origin and plasma substitutes	antihemophilic factor human recombinant	parenteral preparation	2	-	-	-	1 (50.0)	-	-	-	-	-	-	-	-	-	-	-	-	-	-	-	-	-	-	-	-	-	-	-	-	1 (50.0)	-	-	-	-	-	-	-	-	-	-	-	-	-	-	-	-	-
Cardiovascular medicines	carvedilol	tablet	2	-	-	-	-	-	-	-	-	-	-	-	-	-	-	-	-	-	-	-	-	-	-	-	-	-	-	-	-	-	-	-	-	-	-	-	-	-	-	-	-	-	-	-	-	-	-
Cardiovascular medicines	metoprolol	oral liquid	2	-	-	-	-	-	-	-	-	-	-	-	-	-	-	-	-	-	-	-	-	-	-	-	-	-	-	-	-	-	-	-	-	-	-	-	-	-	1 (50.0)	-	-	-	-	1 (50.0)	-	-	-
Cardiovascular medicines	esmolol	parenteral preparation	2	-	-	-	-	-	-	-	-	-	-	-	-	-	-	-	-	-	-	-	-	-	-	-	-	-	-	-	-	-	-	-	-	2 (100)	-	-	-	-	-	-	-	-	-	-	-	-	-
Cardiovascular medicines	flecainide	oral liquid	2	-	-	-	-	-	-	-	-	-	-	-	-	-	-	-	-	-	-	-	-	-	-	-	-	-	-	-	-	-	-	-	-	-	-	-	-	-	-	-	-	-	-	1 (50.0)	-	-	-
Cardiovascular medicines	atenolol	oral liquid	2	-	-	-	-	-	-	-	-	1 (50.0)	-	-	-	-	-	-	-	-	-	-	-	1 (50.0)	-	-	-	-	-	-	-	-	-	-	-	-	-	-	-	-	-	-	-	-	-	-	-	-	-
Cardiovascular medicines	enalapril	oral liquid	2	-	-	-	-	-	-	-	-	-	-	-	-	-	-	-	-	-	-	-	-	-	-	-	-	-	-	-	-	-	-	-	-	-	-	-	1 (50.0)	-	-	-	-	-	-	-	-	-	-
Cardiovascular medicines	hydrochlorothiazide+spironolactone	tablet	2	-	-	-	-	-	-	-	-	-	-	-	-	-	-	-	-	-	-	-	-	-	1 (50.0)	-	-	-	-	-	-	-	-	-	-	-	-	-	-	-	1 (50.0)	-	-	-	-	-	-	-	-
Cardiovascular medicines	milrinone	parenteral preparation	2	-	-	-	-	-	-	-	-	-	-	-	-	-	-	-	-	1 (50.0)	-	-	-	-	-	-	-	-	-	-	-	-	-	-	-	-	-	-	-	-	-	-	-	-	-	-	-	-	-
Cardiovascular medicines	dopamine	parenteral preparation	2	-	-	-	-	-	-	-	-	-	-	-	-	-	-	1 (50.0)	-	1 (50.0)	-	-	-	-	-	-	-	-	-	-	-	-	-	-	-	-	-	-	-	-	-	-	-	-	-	-	-	-	-
Cardiovascular medicines	colforsin	tablet	2	-	-	2 (100)	-	-	-	-	-	-	-	-	-	-	-	-	-	-	-	-	-	-	-	-	-	-	-	-	-	-	-	-	-	-	-	-	-	-	-	-	-	-	-	-	-	-	-
Dermatological medicines	mometasone furoate	topical	2	-	-	-	-	-	-	-	-	-	-	-	-	-	-	-	-	-	-	-	-	-	-	-	-	-	-	-	-	-	-	-	-	-	-	-	-	-	-	-	2 (100)	-	-	-	-	-	-
Dermatological medicines	benzyl benzoate	topical	2	-	1 (50.0)	-	-	-	-	-	-	-	-	-	-	-	-	-	-	-	-	-	-	-	-	-	1 (50.0)	-	-	-	-	-	-	-	-	-	-	-	-	-	-	-	-	-	-	-	-	-	-
Dermatological medicines	isotretinoin	capsule	2	-	-	-	-	-	-	-	-	-	-	-	-	-	-	-	-	-	-	-	-	-	-	-	-	-	-	-	-	-	-	-	-	1 (50.0)	-	-	-	-	1 (50.0)	-	-	-	-	-	-	-	-
Gastrointestinal medicines	domperidone	oral liquid	2	-	-	-	-	-	-	-	-	-	-	-	-	-	-	-	-	-	-	-	-	-	-	-	-	-	-	-	-	1 (50.0)	-	-	-	-	-	-	-	-	-	-	-	-	-	-	-	-	-
Gastrointestinal medicines	pancrelipase	capsule	2	-	-	-	-	-	-	-	-	-	-	-	-	-	-	-	-	-	-	-	-	-	-	1 (50.0)	-	-	-	-	-	-	-	-	-	-	-	-	-	-	1 (50.0)	-	-	-	-	-	-	-	-
Gastrointestinal medicines	lansoprazole	tablet	2	-	-	-	-	-	-	-	-	-	-	-	-	-	-	-	-	1 (50.0)	-	-	-	-	-	-	-	-	-	-	-	-	-	-	-	-	-	-	-	-	-	1 (50.0)	-	-	-	-	-	-	-
Immunologicals	rituximab	parenteral preparation	2	-	-	-	1 (50.0)	-	-	-	-	-	-	-	-	-	-	-	-	-	-	-	-	-	-	-	-	-	-	-	-	-	-	-	-	-	-	-	-	-	-	-	-	-	-	1 (50.0)	-	-	-
Immunologicals	rabies vaccine	parenteral preparation	2	-	1 (50.0)	-	-	-	-	1 (50.0)	-	-	-	-	-	-	-	-	-	-	-	-	-	-	-	-	-	-	-	-	-	-	-	-	-	-	-	-	-	-	-	-	-	-	-	-	-	-	-
Immunomodulators and antineoplastics	somatotropin	parenteral preparation	2	-	-	-	-	-	-	-	-	-	-	-	-	-	-	-	-	-	-	-	-	-	-	-	-	-	-	-	-	-	-	-	-	-	-	-	-	-	1 (50.0)	-	-	-	-	-	-	-	-
Immunomodulators and antineoplastics	filgrastim	parenteral preparation	2	-	-	-	-	-	-	-	-	-	-	-	-	-	-	-	-	-	-	-	-	-	-	-	-	-	-	-	1 (50.0)	-	-	-	-	-	-	-	-	-	-	-	-	-	-	-	-	-	-
Immunomodulators and antineoplastics	ciclosporin	capsule	2	-	-	-	-	-	-	-	-	-	-	-	-	-	-	-	-	-	-	-	-	-	1 (50.0)	-	-	-	-	-	-	-	-	-	1 (50.0)	-	-	-	-	-	-	-	-	-	-	-	-	-	-
Immunomodulators and antineoplastics	tacrolimus	capsule	2	-	-	-	-	-	-	-	-	-	-	-	-	-	-	-	-	1 (50.0)	-	-	-	-	-	-	-	-	-	-	-	-	-	-	-	-	-	-	1 (50.0)	-	-	-	-	-	-	-	-	-	-
Immunomodulators and antineoplastics	mycophenolate mofetil	capsule	2	-	-	-	-	-	-	-	1 (50.0)	-	-	-	-	-	-	-	-	-	-	-	-	-	-	-	-	-	-	-	-	-	-	-	-	-	-	-	1 (50.0)	-	-	-	-	-	-	-	-	-	-
Immunomodulators and antineoplastics/Medicines for disease of joints	methotrexate	parenteral preparation	2	-	-	-	-	-	-	-	-	-	-	-	-	-	-	-	-	-	-	-	-	-	-	-	-	-	-	-	-	-	-	-	-	-	-	-	-	-	-	-	-	-	-	-	-	-	-
Immunomodulators for non-malignant disease/Antiallergics and medicines used in anaphylaxis	prednisolone acetate	tablet	2	-	-	-	-	-	-	-	-	-	-	-	-	-	-	-	-	-	-	-	-	-	-	-	-	-	-	-	-	-	1 (50.0)	-	-	-	-	-	-	-	-	-	-	-	-	-	-	-	-
Medicine acting on the respiratory tract	salbutamol	oral liquid	2	-	-	-	-	1 (50.0)	-	-	-	-	-	1 (50.0)	-	-	-	-	-	-	-	-	-	-	-	-	-	-	-	-	-	-	-	-	-	-	-	-	-	-	-	-	-	-	-	-	-	-	-
Medicines affecting the blood	ferrous fumarate	oral liquid	2	-	-	-	-	-	-	-	-	-	-	-	-	-	-	-	-	1 (50.0)	-	-	-	-	-	-	-	-	-	-	-	-	-	-	1 (50.0)	-	-	-	-	-	-	-	-	-	-	-	-	-	-
Medicines affecting the blood	ferrous gluconate	oral liquid	2	-	-	-	-	-	-	1 (50.0)	-	-	-	-	-	-	-	-	-	-	-	-	-	-	-	-	-	-	-	-	-	1 (50.0)	-	-	-	-	-	-	-	-	-	-	-	-	-	-	-	-	-
Medicines affecting the blood	folic acid	oral liquid	2	-	-	-	-	-	-	-	-	-	-	-	-	-	-	-	-	-	-	-	-	-	-	-	-	1 (50.0)	-	-	-	-	-	-	-	-	-	-	-	-	-	-	-	-	-	-	-	-	-
Medicines affecting the blood	folic acid	tablet	2	-	-	-	-	1 (50.0)	-	-	-	-	-	-	-	-	-	-	-	-	-	-	-	-	-	-	-	-	-	-	1 (50.0)	-	-	-	-	-	-	-	-	-	-	-	-	-	-	-	-	-	-
Medicines affecting the blood	coagulation factor ix recombinant.	parenteral preparation	2	-	-	-	1 (50.0)	-	-	-	-	-	-	-	-	-	-	-	1 (50.0)	-	-	-	-	-	-	-	-	-	-	-	-	-	-	-	-	-	-	-	-	-	-	-	-	-	-	-	-	-	-
Medicines affecting the blood	dalteparin	parenteral preparation	2	-	-	-	-	-	-	-	-	-	-	-	-	-	-	-	-	-	-	-	-	-	-	-	-	-	-	-	-	-	-	2 (100)	-	-	-	-	-	-	-	-	-	-	-	-	-	-	-
Medicines affecting the blood	warfarin	oral liquid	2	-	-	-	-	-	-	-	-	-	-	-	-	-	-	-	-	-	-	-	-	-	-	-	-	-	-	-	-	-	-	-	-	-	-	-	-	-	1 (50.0)	-	-	-	-	-	-	-	-
Medicines for disease of joints	hydroxychloroquine	tablet	2	-	-	-	-	-	-	-	-	-	-	-	-	1 (50.0)	-	-	-	-	-	-	-	-	-	-	-	-	-	-	-	-	-	-	-	-	-	-	-	-	-	-	-	-	-	1 (50.0)	-	-	-
Medicines for endocrine disorders	vasopressin	parenteral preparation	2	-	-	-	-	-	-	-	-	-	-	-	-	-	-	-	-	-	-	-	-	-	-	-	-	-	-	-	-	-	-	-	-	-	-	-	-	-	-	-	-	-	-	-	-	-	-
Medicines for endocrine disorders	diazoxide	tablet	2	-	-	-	-	-	-	-	-	-	-	-	-	-	-	-	-	-	-	-	-	-	1 (50.0)	-	-	-	-	-	-	-	-	-	-	-	-	-	-	-	-	-	-	-	-	-	-	-	-
Medicines for mental and behavioural disorders	olanzapine	oral liquid	2	1 (50.0)	-	-	-	-	-	-	-	-	-	-	-	-	-	-	-	-	-	-	-	-	-	-	-	-	-	-	-	-	-	-	-	-	-	-	-	-	1 (50.0)	-	-	-	-	-	-	-	-
Medicines for mental and behavioural disorders	methadone	oral liquid	2	-	-	-	-	-	-	-	-	-	-	-	-	-	-	-	-	-	-	-	-	-	-	-	-	-	-	-	-	-	-	-	-	-	-	-	-	-	1 (50.0)	-	-	-	-	1 (50.0)	-	-	-
Medicines for pain and palliative care	midazolam	oral liquid	2	-	-	-	-	-	-	-	-	-	-	-	-	-	-	-	-	1 (50.0)	-	-	-	-	-	-	-	-	-	-	-	-	-	1 (50.0)	-	-	-	-	-	-	-	-	-	-	-	-	-	-	-
Medicines for pain and palliative care	midazolam	parenteral preparation	2	-	-	-	-	-	-	-	-	-	-	-	-	-	-	-	-	-	-	-	-	-	-	-	-	-	-	-	-	-	-	-	-	-	-	-	-	-	1 (50.0)	-	-	-	-	-	-	-	-
Medicines for pain and palliative care	acetaminophen	tablet	2	-	-	-	-	-	-	-	-	-	-	-	-	-	-	-	-	-	-	-	-	-	-	-	-	-	-	-	-	-	-	1 (50.0)	-	-	-	-	1 (50.0)	-	-	-	-	-	-	-	-	-	-
Medicines for reproductive health and perinatal care	alprostadil	parenteral preparation	2	-	-	-	-	-	-	-	-	-	-	-	-	-	-	-	-	-	-	-	-	-	-	-	-	-	-	-	-	-	-	-	-	-	-	-	-	-	2 (100)	-	-	-	-	-	-	-	-
Other	omega 3 acid ethyl esters	oral liquid	2	-	-	-	-	-	-	-	-	-	-	1 (50.0)	-	-	-	-	-	-	-	-	-	-	-	-	-	-	-	-	-	-	-	-	-	-	-	-	-	-	-	-	-	-	-	-	-	-	-
Vitamins and minerals	iron sucrose	oral liquid	2	-	-	1 (50.0)	-	-	-	-	-	-	-	-	-	-	-	-	-	-	-	-	-	-	-	-	-	-	-	-	-	-	-	-	-	1 (50.0)	-	-	-	-	-	-	-	-	-	-	-	-	-
Vitamins and minerals	ascorbic acid	tablet	2	-	-	-	-	-	-	-	-	-	-	-	-	-	-	1 (50.0)	-	-	-	-	-	-	-	-	-	-	-	-	-	-	-	-	-	-	-	-	-	-	-	1 (50.0)	-	-	-	-	-	-	-
Vitamins and minerals	zinc acetate	oral liquid	2	-	-	-	-	-	-	-	-	-	-	-	-	-	-	-	-	-	-	-	-	-	-	-	-	-	-	-	-	1 (50.0)	-	-	-	-	-	-	-	-	1 (50.0)	-	-	-	-	-	-	-	-
Anaesthetics, preoperative medicines and medical gases	atropine	topical	1	-	-	-	-	-	-	-	-	-	-	-	-	-	-	-	-	-	-	-	-	-	-	-	-	-	-	-	-	-	-	-	-	-	-	-	-	-	-	-	-	-	-	-	-	-	-
Anaesthetics, preoperative medicines and medical gases	morphine	capsule	1	1 (100)	-	-	-	-	-	-	-	-	-	-	-	-	-	-	-	-	-	-	-	-	-	-	-	-	-	-	-	-	-	-	-	-	-	-	-	-	-	-	-	-	-	-	-	-	-
Anaesthetics, preoperative medicines and medical gases	morphine	tablet	1	-	-	-	-	-	-	-	-	-	-	-	-	-	-	-	-	-	-	-	-	-	-	-	-	-	-	-	-	-	-	1 (100)	-	-	-	-	-	-	-	-	-	-	-	-	-	-	-
Anaesthetics, preoperative medicines and medical gases	dexmedetomidine	oral liquid	1	-	-	-	-	-	-	-	1 (100)	-	-	-	-	-	-	-	-	-	-	-	-	-	-	-	-	-	-	-	-	-	-	-	-	-	-	-	-	-	-	-	-	-	-	-	-	-	-
Antiallergics and medicines used in anaphylaxis	bromodiphenhydramine	oral liquid	1	-	-	-	-	-	-	-	-	-	-	-	-	-	-	-	-	-	-	-	-	-	-	-	-	-	-	-	-	-	-	-	1 (100)	-	-	-	-	-	-	-	-	-	-	-	-	-	-
Antiallergics and medicines used in anaphylaxis	chlorpheniramine	tablet	1	-	-	-	-	-	-	-	-	-	-	-	-	-	-	-	-	-	-	-	-	-	-	-	-	-	-	-	-	-	-	-	-	-	-	-	-	-	-	-	-	-	-	-	-	-	-
Antiallergics and medicines used in anaphylaxis	desloratadine	oral liquid	1	-	-	-	1 (100)	-	-	-	-	-	-	-	-	-	-	-	-	-	-	-	-	-	-	-	-	-	-	-	-	-	-	-	-	-	-	-	-	-	-	-	-	-	-	-	-	-	-
Antiallergics and medicines used in anaphylaxis	desloratadine	tablet	1	-	-	-	-	-	-	-	-	-	-	-	-	-	-	-	-	-	-	-	-	-	-	-	-	-	-	-	-	-	-	-	-	-	-	-	-	-	-	-	1 (100)	-	-	-	-	-	-
Antiallergics and medicines used in anaphylaxis	diphenhydramine	oral liquid	1	-	1 (100)	-	-	-	-	-	-	-	-	-	-	-	-	-	-	-	-	-	-	-	-	-	-	-	-	-	-	-	-	-	-	-	-	-	-	-	-	-	-	-	-	-	-	-	-
Antiallergics and medicines used in anaphylaxis	hydroxyzine	capsule	1	-	-	-	-	-	-	-	1 (100)	-	-	-	-	-	-	-	-	-	-	-	-	-	-	-	-	-	-	-	-	-	-	-	-	-	-	-	-	-	-	-	-	-	-	-	-	-	-
Antiallergics and medicines used in anaphylaxis	meclizine	oral liquid	1	-	-	-	-	-	-	-	-	-	-	-	-	-	-	-	-	-	-	-	-	-	-	-	-	-	-	-	-	-	-	-	-	-	-	-	-	-	-	-	-	-	-	-	-	-	-
Anticonvulsants/antiepileptics	felbamate	oral liquid	1	-	-	-	-	-	-	-	-	-	-	-	-	-	-	-	-	-	-	-	-	-	-	-	-	-	-	-	1 (100)	-	-	-	-	-	-	-	-	-	-	-	-	-	-	-	-	-	-
Anticonvulsants/antiepileptics	levetiracetam	parenteral preparation	1	-	-	-	-	-	-	-	-	-	-	-	-	-	-	-	-	-	-	-	1 (100)	-	-	-	-	-	-	-	-	-	-	-	-	-	-	-	-	-	-	-	-	-	-	-	-	-	-
Anticonvulsants/antiepileptics	oxcarbazepine	oral liquid	1	-	-	-	-	-	-	-	-	-	-	-	-	-	-	-	-	-	-	-	-	-	-	-	-	-	-	-	-	-	-	-	-	-	-	-	-	-	-	-	-	-	-	-	-	-	1 (100)
Anticonvulsants/antiepileptics	rufinamide	tablet	1	-	-	-	-	-	-	-	-	-	-	-	-	-	-	-	-	-	-	-	-	-	-	-	-	-	-	-	-	-	-	-	-	-	-	-	1 (100)	-	-	-	-	-	-	-	-	-	-
Anticonvulsants/antiepileptics	tiagabine	tablet	1	-	-	-	-	-	-	-	-	-	-	-	-	-	-	-	-	-	-	-	-	-	-	-	-	-	-	-	-	-	-	-	-	-	-	-	-	-	-	-	-	-	-	-	-	-	-
Anticonvulsants/antiepileptics	lorazepam	oral liquid	1	-	-	-	-	-	-	-	-	-	-	-	-	-	-	-	-	-	-	-	-	-	-	-	-	-	-	-	-	-	-	-	-	-	-	-	-	-	-	-	-	-	-	1 (100)	-	-	-
Anticonvulsants/antiepileptics	magnesium sulfate	parenteral preparation	1	-	-	-	-	-	-	-	1 (100)	-	-	-	-	-	-	-	-	-	-	-	-	-	-	-	-	-	-	-	-	-	-	-	-	-	-	-	-	-	-	-	-	-	-	-	-	-	-
Anticonvulsants/antiepileptics	phenytoin	capsule	1	-	-	-	-	-	-	-	-	-	-	-	-	-	-	1 (100)	-	-	-	-	-	-	-	-	-	-	-	-	-	-	-	-	-	-	-	-	-	-	-	-	-	-	-	-	-	-	-
Anticonvulsants/antiepileptics	phenytoin	parenteral preparation	1	-	-	-	-	-	-	-	-	-	-	-	-	-	-	-	-	-	-	-	-	-	-	-	-	-	-	-	-	1 (100)	-	-	-	-	-	-	-	-	-	-	-	-	-	-	-	-	-
Anticonvulsants/antiepileptics	clobazam	capsule	1	-	-	-	-	-	-	-	-	-	-	-	-	-	-	-	-	-	-	-	-	-	-	-	-	-	-	-	-	-	-	-	-	-	-	-	-	-	-	-	-	-	-	-	-	-	-
Anticonvulsants/antiepileptics	clobazam	parenteral preparation	1	-	-	-	-	-	-	-	-	-	-	-	-	-	-	-	-	-	-	-	-	-	-	-	-	-	-	-	-	-	-	-	-	-	-	-	-	-	-	-	-	-	-	-	-	-	-
Anticonvulsants/antiepileptics	clonazepam	oral liquid	1	-	-	-	-	-	-	-	-	-	-	-	-	-	-	-	-	-	-	-	-	-	-	-	-	-	-	-	-	-	-	-	-	-	-	-	-	-	1 (100)	-	-	-	-	-	-	-	-
Antidotes and other substances used in poisonings	polyethylene glycol 400	dispersable tablet	1	-	-	-	-	-	1 (100)	-	-	-	-	-	-	-	-	-	-	-	-	-	-	-	-	-	-	-	-	-	-	-	-	-	-	-	-	-	-	-	-	-	-	-	-	-	-	-	-
Antidotes and other substances used in poisonings	calcium acetate	tablet	1	-	-	-	1 (100)	-	-	-	-	-	-	-	-	-	-	-	-	-	-	-	-	-	-	-	-	-	-	-	-	-	-	-	-	-	-	-	-	-	-	-	-	-	-	-	-	-	-
Antidotes and other substances used in poisonings	sevelamer	capsule	1	-	-	-	-	-	-	-	-	-	-	-	-	-	-	-	-	-	-	-	-	-	-	-	-	-	-	-	-	-	-	-	-	-	-	-	-	-	-	-	-	-	-	-	-	-	-
Antidotes and other substances used in poisonings	sevelamer	tablet	1	-	-	-	-	-	-	-	-	-	-	-	-	-	-	-	-	-	-	-	-	-	-	-	-	-	-	-	-	-	-	-	-	-	-	-	-	-	-	-	-	-	-	1 (100)	-	-	-
Antidotes and other substances used in poisonings/Medicines acting on the respiratory tract	acetylcysteine	oral liquid	1	-	-	-	-	-	-	-	-	-	-	-	-	-	-	-	-	-	-	-	-	-	-	-	-	-	-	-	-	1 (100)	-	-	-	-	-	-	-	-	-	-	-	-	-	-	-	-	-
Antidotes and other substances used in poisonings/Medicines acting on the respiratory tract	acetylcysteine	preparation for inhalation	1	-	-	-	-	-	-	-	-	-	-	-	-	-	-	-	-	-	-	-	-	-	-	1 (100)	-	-	-	-	-	-	-	-	-	-	-	-	-	-	-	-	-	-	-	-	-	-	-
Antiinfective - anthelminthics	albendazole	oral liquid	1	-	-	-	-	-	-	-	-	-	-	-	-	-	-	-	-	-	-	-	-	-	-	-	-	-	-	-	-	-	-	-	-	-	-	-	-	-	-	-	-	-	-	-	1 (100)	-	-
Antiinfective - anthelminthics	ivermectin	tablet	1	-	-	-	-	-	-	-	-	-	-	-	-	-	-	-	-	-	-	-	-	-	-	-	-	-	-	-	-	-	-	-	-	-	-	-	-	-	-	-	-	-	-	-	-	-	-
Antiinfective - anthelminthics	praziquantel	tablet	1	-	-	-	-	-	-	-	-	-	-	-	-	-	-	1 (100)	-	-	-	-	-	-	-	-	-	-	-	-	-	-	-	-	-	-	-	-	-	-	-	-	-	-	-	-	-	-	-
Antiinfective - antibacterials	nalidixic acid	tablet	1	-	-	-	-	-	1 (100)	-	-	-	-	-	-	-	-	-	-	-	-	-	-	-	-	-	-	-	-	-	-	-	-	-	-	-	-	-	-	-	-	-	-	-	-	-	-	-	-
Antiinfective - antibacterials	kanamycin	parenteral preparation	1	-	-	-	-	-	-	-	-	-	-	1 (100)	-	-	-	-	-	-	-	-	-	-	-	-	-	-	-	-	-	-	-	-	-	-	-	-	-	-	-	-	-	-	-	-	-	-	-
Antiinfective - antibacterials	amoxicillin	dispersable tablet	1	-	-	-	-	-	-	-	-	-	-	-	-	-	-	1 (100)	-	-	-	-	-	-	-	-	-	-	-	-	-	-	-	-	-	-	-	-	-	-	-	-	-	-	-	-	-	-	-
Antiinfective - antibacterials	azithromycin	capsule	1	-	-	-	-	-	-	-	-	-	-	-	-	-	-	-	-	-	-	-	-	-	-	-	-	-	-	-	-	-	-	-	-	-	-	-	-	-	-	-	1 (100)	-	-	-	-	-	-
Antiinfective - antibacterials	azithromycin	parenteral preparation	1	-	-	-	-	-	-	-	-	-	-	-	-	-	-	-	-	-	-	-	-	-	-	-	-	-	-	-	-	-	-	-	-	-	-	-	1 (100)	-	-	-	-	-	-	-	-	-	-
Antiinfective - antibacterials	cefdinir	oral liquid	1	-	-	-	-	-	-	-	-	-	-	-	-	-	-	-	-	-	-	-	-	-	-	-	-	-	-	-	-	-	-	-	-	-	-	-	-	-	-	-	-	-	-	-	-	-	-
Antiinfective - antibacterials	cefixime	capsule	1	-	-	-	-	-	-	-	-	-	-	-	-	-	-	-	1 (100)	-	-	-	-	-	-	-	-	-	-	-	-	-	-	-	-	-	-	-	-	-	-	-	-	-	-	-	-	-	-
Antiinfective - antibacterials	cefixime	tablet	1	-	-	-	-	-	-	-	-	-	-	-	-	-	-	-	-	-	-	-	-	-	-	-	-	-	-	-	-	-	-	-	-	-	-	-	-	-	-	-	-	-	-	-	-	-	-
Antiinfective - antibacterials	cefprozil	oral liquid	1	-	1 (100)	-	-	-	-	-	-	-	-	-	-	-	-	-	-	-	-	-	-	-	-	-	-	-	-	-	-	-	-	-	-	-	-	-	-	-	-	-	-	-	-	-	-	-	-
Antiinfective - antibacterials	ceftazidime+avibactam	parenteral preparation	1	-	-	-	-	-	-	-	-	1 (100)	-	-	-	-	-	-	-	-	-	-	-	-	-	-	-	-	-	-	-	-	-	-	-	-	-	-	-	-	-	-	-	-	-	-	-	-	-
Antiinfective - antibacterials	ceftriaxone	oral liquid	1	-	-	-	-	-	-	-	-	-	-	-	-	-	-	-	1 (100)	-	-	-	-	-	-	-	-	-	-	-	-	-	-	-	-	-	-	-	-	-	-	-	-	-	-	-	-	-	-
Antiinfective - antibacterials	cefuroxime	parenteral preparation	1	-	-	-	-	-	-	-	-	-	-	-	-	-	-	-	-	-	-	-	-	-	-	-	-	-	-	-	-	-	-	-	-	-	-	-	-	-	-	-	-	-	-	-	-	-	-
Antiinfective - antibacterials	cephalexin	capsule	1	-	-	-	-	-	-	-	-	-	-	-	-	-	-	-	-	-	-	-	-	-	-	-	1 (100)	-	-	-	-	-	-	-	-	-	-	-	-	-	-	-	-	-	-	-	-	-	-
Antiinfective - antibacterials	cephalexin	oral liquid	1	-	-	-	-	-	-	1 (100)	-	-	-	-	-	-	-	-	-	-	-	-	-	-	-	-	-	-	-	-	-	-	-	-	-	-	-	-	-	-	-	-	-	-	-	-	-	-	-
Antiinfective - antibacterials	cephalexin	tablet	1	-	-	-	-	-	-	-	-	-	-	-	-	-	-	-	-	-	-	-	-	-	-	-	-	-	-	-	-	-	-	-	-	1 (100)	-	-	-	-	-	-	-	-	-	-	-	-	-
Antiinfective - antibacterials	cephaloglycin	tablet	1	-	-	-	-	-	-	-	-	-	-	-	-	-	-	-	-	-	-	-	-	-	-	-	-	-	-	-	-	-	-	-	-	-	-	-	-	-	-	-	-	-	-	-	-	-	-
Antiinfective - antibacterials	cetirizine	oral liquid	1	-	-	-	-	-	-	-	-	-	-	-	-	-	-	-	-	-	-	-	-	-	-	-	-	-	-	-	-	1 (100)	-	-	-	-	-	-	-	-	-	-	-	-	-	-	-	-	-
Antiinfective - antibacterials	cetirizine	tablet	1	-	-	-	-	-	-	-	-	-	-	-	-	-	-	-	-	-	-	-	-	-	-	-	-	-	-	-	-	-	-	-	-	-	-	-	-	-	-	-	1 (100)	-	-	-	-	-	-
Antiinfective - antibacterials	chloramphenicol	oral liquid	1	-	-	-	-	-	-	-	-	-	-	-	-	-	-	-	-	-	-	-	-	-	-	-	-	-	-	-	-	-	-	-	1 (100)	-	-	-	-	-	-	-	-	-	-	-	-	-	-
Antiinfective - antibacterials	chloramphenicol	tablet	1	-	-	-	-	-	-	-	-	-	-	1 (100)	-	-	-	-	-	-	-	-	-	-	-	-	-	-	-	-	-	-	-	-	-	-	-	-	-	-	-	-	-	-	-	-	-	-	-
Antiinfective - antibacterials	clindamycin	parenteral preparation	1	-	-	-	-	-	-	-	-	-	-	-	-	-	-	-	-	-	-	-	-	-	-	-	-	-	-	-	-	-	-	-	-	-	-	-	-	-	-	-	-	-	-	-	-	-	-
Antiinfective - antibacterials	cloxacillin	capsule	1	-	-	-	-	-	-	-	-	-	-	-	-	-	-	-	-	-	-	-	-	-	1 (100)	-	-	-	-	-	-	-	-	-	-	-	-	-	-	-	-	-	-	-	-	-	-	-	-
Antiinfective - antibacterials	colistin	preparation for inhalation	1	-	-	-	-	-	1 (100)	-	-	-	-	-	-	-	-	-	-	-	-	-	-	-	-	-	-	-	-	-	-	-	-	-	-	-	-	-	-	-	-	-	-	-	-	-	-	-	-
Antiinfective - antibacterials	doxycycline	oral liquid	1	-	-	-	-	-	-	-	-	-	-	-	-	-	-	1 (100)	-	-	-	-	-	-	-	-	-	-	-	-	-	-	-	-	-	-	-	-	-	-	-	-	-	-	-	-	-	-	-
Antiinfective - antibacterials	doxycycline	parenteral preparation	1	-	-	-	-	-	-	-	-	-	-	-	-	-	-	-	-	-	-	-	-	-	-	-	-	-	-	-	-	-	-	-	-	-	-	-	-	-	-	1 (100)	-	-	-	-	-	-	-
Antiinfective - antibacterials	erythromycin	oral liquid	1	-	-	-	1 (100)	-	-	-	-	-	-	-	-	-	-	-	-	-	-	-	-	-	-	-	-	-	-	-	-	-	-	-	-	-	-	-	-	-	-	-	-	-	-	-	-	-	-
Antiinfective - antibacterials	fosfomycin	oral liquid	1	-	-	-	-	-	-	-	-	-	-	-	-	-	-	-	-	-	-	-	-	-	-	-	-	-	-	-	-	-	-	-	-	-	-	-	-	-	-	-	-	-	-	-	-	-	-
Antiinfective - antibacterials	gentamicin	ophtalmological preparation	1	-	-	-	1 (100)	-	-	-	-	-	-	-	-	-	-	-	-	-	-	-	-	-	-	-	-	-	-	-	-	-	-	-	-	-	-	-	-	-	-	-	-	-	-	-	-	-	-
Antiinfective - antibacterials	gentamicin	topical	1	-	-	-	-	-	-	-	-	-	-	-	-	-	-	-	-	-	-	-	-	-	-	-	-	-	-	-	-	-	-	-	-	-	-	1 (100)	-	-	-	-	-	-	-	-	-	-	-
Antiinfective - antibacterials	isoniazid+pyrazinamide+rifampicin	oral liquid	1	-	-	-	-	-	-	-	-	-	-	-	-	-	-	-	-	-	-	-	-	-	-	-	-	-	-	-	-	1 (100)	-	-	-	-	-	-	-	-	-	-	-	-	-	-	-	-	-
Antiinfective - antibacterials	isoniazid+pyridoxine+sulfamethoxazole+trimethoprim	tablet	1	-	-	-	-	-	-	-	-	-	-	-	-	-	-	-	1 (100)	-	-	-	-	-	-	-	-	-	-	-	-	-	-	-	-	-	-	-	-	-	-	-	-	-	-	-	-	-	-
Antiinfective - antibacterials	isoniazid	capsule	1	-	-	-	-	-	-	-	-	-	-	-	-	-	-	-	-	-	-	-	-	-	-	-	-	-	-	-	-	-	-	-	-	-	-	-	-	-	-	-	-	-	-	-	-	-	-
Antiinfective - antibacterials	levofloxacin	oral liquid	1	-	-	-	1 (100)	-	-	-	-	-	-	-	-	-	-	-	-	-	-	-	-	-	-	-	-	-	-	-	-	-	-	-	-	-	-	-	-	-	-	-	-	-	-	-	-	-	-
Antiinfective - antibacterials	levofloxacin	parenteral preparation	1	-	-	-	-	-	-	-	-	-	-	-	-	-	-	-	-	-	-	-	-	-	-	-	-	-	-	-	-	-	-	-	-	-	1 (100)	-	-	-	-	-	-	-	-	-	-	-	-
Antiinfective - antibacterials	linezolid	oral liquid	1	-	-	-	-	-	-	-	-	-	-	-	-	-	-	-	-	-	-	-	-	-	-	-	-	-	-	-	-	-	-	-	-	-	-	-	-	-	-	-	-	-	-	-	-	-	-
Antiinfective - antibacterials	moxifloxacin	capsule	1	-	-	-	-	-	-	-	-	-	-	-	-	-	-	-	-	-	-	-	-	-	-	-	-	-	-	-	-	-	-	-	-	-	-	-	-	-	-	-	-	-	-	-	-	-	-
Antiinfective - antibacterials	moxifloxacin	tablet	1	-	-	-	-	-	-	-	-	-	-	-	-	-	-	-	-	1 (100)	-	-	-	-	-	-	-	-	-	-	-	-	-	-	-	-	-	-	-	-	-	-	-	-	-	-	-	-	-
Antiinfective - antibacterials	oxacillin	parenteral preparation	1	-	-	-	-	-	-	-	-	-	-	-	-	-	-	-	-	-	-	-	-	-	-	-	-	-	-	-	-	-	-	-	1 (100)	-	-	-	-	-	-	-	-	-	-	-	-	-	-
Antiinfective - antibacterials	piperacillin	parenteral preparation	1	-	-	-	-	-	-	-	-	-	-	-	-	-	-	-	-	-	-	-	-	-	-	-	-	-	-	-	-	-	-	-	-	-	-	-	-	-	1 (100)	-	-	-	-	-	-	-	-
Antiinfective - antibacterials	piperacillin+tazobactam	parenteral preparation	1	-	-	-	-	-	-	-	-	-	-	-	-	-	-	-	-	-	-	-	-	-	-	-	-	-	-	-	-	-	-	1 (100)	-	-	-	-	-	-	-	-	-	-	-	-	-	-	-
Antiinfective - antibacterials	streptomycin	parenteral preparation	1	-	-	-	-	-	-	-	-	-	-	-	-	-	-	-	-	-	-	1 (100)	-	-	-	-	-	-	-	-	-	-	-	-	-	-	-	-	-	-	-	-	-	-	-	-	-	-	-
Antiinfective - antibacterials	tazobactam	oral liquid	1	-	-	-	-	-	-	-	-	-	-	-	-	-	-	-	-	-	-	-	-	-	-	-	-	-	-	-	-	-	-	-	-	-	-	-	-	-	-	-	-	-	-	-	-	-	-
Antiinfective - antibacterials	tetracycline	capsule	1	-	-	-	-	-	-	-	-	-	-	-	-	-	-	-	-	-	-	-	-	-	-	-	-	-	-	-	-	1 (100)	-	-	-	-	-	-	-	-	-	-	-	-	-	-	-	-	-
Antiinfective - antibacterials	trimethoprim	oral liquid	1	-	-	-	-	-	-	-	-	1 (100)	-	-	-	-	-	-	-	-	-	-	-	-	-	-	-	-	-	-	-	-	-	-	-	-	-	-	-	-	-	-	-	-	-	-	-	-	-
Antiinfective - antibacterials	trimethoprim+sulfamethoxazole	capsule	1	-	-	-	-	-	-	-	-	-	-	-	-	-	-	-	-	-	-	-	-	-	-	-	-	-	-	-	-	-	-	-	-	-	-	-	1 (100)	-	-	-	-	-	-	-	-	-	-
Antiinfective - antibacterials	trimethoprim+sulfamethoxazole	parenteral preparation	1	-	-	-	-	-	-	-	-	-	-	-	-	-	-	-	-	-	-	-	-	-	-	-	-	-	-	-	-	-	-	-	-	-	-	-	-	-	1 (100)	-	-	-	-	-	-	-	-
Antiinfective - antibacterials	trimethoprim+sulfamethoxazole	preparation for inhalation	1	-	-	-	-	-	-	-	-	-	-	-	-	-	-	-	-	-	-	-	-	-	-	-	-	-	-	-	-	-	-	-	-	-	-	-	-	-	-	1 (100)	-	-	-	-	-	-	-
Antiinfective - antibacterials	trimethoprim+sulfamethoxazole	tablet	1	-	-	-	-	-	-	-	-	-	-	-	-	-	-	-	-	-	-	-	-	-	-	-	-	-	-	-	-	-	-	-	-	-	-	-	1 (100)	-	-	-	-	-	-	-	-	-	-
Antiinfective - antibacterials	vancomycin	capsule	1	-	-	-	-	-	-	-	-	-	-	-	-	-	-	-	-	1 (100)	-	-	-	-	-	-	-	-	-	-	-	-	-	-	-	-	-	-	-	-	-	-	-	-	-	-	-	-	-
Antiinfective - antibacterials	temocillin	parenteral preparation	1	-	-	-	-	-	-	-	-	-	-	-	-	-	-	-	-	-	-	-	-	-	-	-	-	-	-	-	-	-	-	-	-	-	-	-	-	-	-	-	-	-	-	-	-	-	-
Antiinfective - antibacterials	dapsone	tablet	1	-	-	-	-	-	-	-	-	-	-	-	-	-	-	-	-	-	-	-	-	-	-	-	-	-	-	-	-	-	-	-	-	-	-	-	-	-	-	-	-	-	-	1 (100)	-	-	-
Antiinfective - antibacterials	nitrofurantoin	capsule	1	-	-	-	-	-	-	-	-	1 (100)	-	-	-	-	-	-	-	-	-	-	-	-	-	-	-	-	-	-	-	-	-	-	-	-	-	-	-	-	-	-	-	-	-	-	-	-	-
Antiinfective - antibacterials	phenoxymethylpenicillin	parenteral preparation	1	-	-	-	-	-	-	-	-	-	-	-	-	-	-	-	-	-	-	-	-	-	-	-	-	-	-	-	-	-	-	-	-	-	-	-	-	-	-	-	-	-	-	-	-	-	-
Antiinfective - antibacterials	phenoxymethylpenicillin	tablet	1	-	-	-	-	-	-	-	-	-	-	-	-	-	-	-	-	-	-	-	-	-	-	-	-	-	-	-	-	-	-	1 (100)	-	-	-	-	-	-	-	-	-	-	-	-	-	-	-
Antiinfective - antibacterials	rifabutin	capsule	1	-	-	-	-	-	-	-	-	-	-	-	-	-	-	-	1 (100)	-	-	-	-	-	-	-	-	-	-	-	-	-	-	-	-	-	-	-	-	-	-	-	-	-	-	-	-	-	-
Antiinfective - antibacterials	rifabutin	oral liquid	1	-	-	-	-	-	-	-	-	1 (100)	-	-	-	-	-	-	-	-	-	-	-	-	-	-	-	-	-	-	-	-	-	-	-	-	-	-	-	-	-	-	-	-	-	-	-	-	-
Antiinfective - antibacterials	rifapentine	tablet	1	-	-	-	-	-	-	-	-	-	-	-	-	-	-	-	-	1 (100)	-	-	-	-	-	-	-	-	-	-	-	-	-	-	-	-	-	-	-	-	-	-	-	-	-	-	-	-	-
Antiinfective - antibacterials	rifampicin	capsule	1	-	-	-	-	-	-	-	-	-	-	-	-	-	-	-	-	-	-	-	-	-	-	-	-	-	-	-	-	-	-	-	-	-	-	-	1 (100)	-	-	-	-	-	-	-	-	-	-
Antiinfective - antibacterials	rifamycin	topical	1	-	-	-	-	-	-	-	-	-	-	-	-	-	-	-	-	-	-	-	-	-	-	-	-	-	-	-	-	-	-	-	-	-	-	-	-	-	-	-	-	-	-	-	-	-	-
Antiinfective - antibacterials	metronidazole	capsule	1	-	-	-	-	-	-	-	-	-	-	-	-	-	-	-	-	-	-	-	-	-	-	-	-	-	-	-	-	-	-	-	-	-	-	-	-	-	-	-	-	-	-	-	-	-	-
Antiinfective - antibacterials	aminosalicylic acid	rectal preparation	1	-	-	-	-	-	-	-	-	-	-	-	-	-	-	-	-	-	-	-	-	-	-	-	-	-	-	-	-	-	-	-	-	-	-	-	-	-	-	-	-	-	-	-	-	-	-
Antiinfective - antibacterials	aminosalicylic acid	tablet	1	-	-	-	-	-	-	-	-	-	-	-	-	-	-	-	-	-	-	-	-	-	-	-	-	-	-	-	-	-	-	-	-	-	-	-	-	-	-	-	-	-	-	-	-	-	-
Antiinfective - antibacterials	bedaquiline	tablet	1	-	-	-	-	-	-	-	-	-	-	-	-	-	-	-	-	1 (100)	-	-	-	-	-	-	-	-	-	-	-	-	-	-	-	-	-	-	-	-	-	-	-	-	-	-	-	-	-
Antiinfective - antibacterials	ethionamide	tablet	1	-	-	-	-	-	-	-	-	-	-	-	-	-	-	-	-	-	-	-	-	-	-	-	-	-	-	-	-	-	-	-	-	1 (100)	-	-	-	-	-	-	-	-	-	-	-	-	-
Antiinfective - antibacterials	pyrazinamide	tablet	1	-	-	-	-	1 (100)	-	-	-	-	-	-	-	-	-	-	-	-	-	-	-	-	-	-	-	-	-	-	-	-	-	-	-	-	-	-	-	-	-	-	-	-	-	-	-	-	-
Antiinfective - antibacterials	nifurtimox	tablet	1	-	-	-	-	-	-	-	-	-	-	-	-	-	-	-	-	-	-	-	-	-	-	-	-	-	1 (100)	-	-	-	-	-	-	-	-	-	-	-	-	-	-	-	-	-	-	-	-
Antiinfective - antibacterials	varicella vaccine	parenteral preparation	1	-	-	-	-	-	-	-	-	-	-	-	-	-	-	1 (100)	-	-	-	-	-	-	-	-	-	-	-	-	-	-	-	-	-	-	-	-	-	-	-	-	-	-	-	-	-	-	-
Antiinfective - antibacterials	acetyl sulfisoxazole	capsule	1	-	-	-	1 (100)	-	-	-	-	-	-	-	-	-	-	-	-	-	-	-	-	-	-	-	-	-	-	-	-	-	-	-	-	-	-	-	-	-	-	-	-	-	-	-	-	-	-
Antiinfective - antiprotozoal	benznidazole	tablet	1	-	-	-	-	-	-	-	-	-	-	-	-	-	-	-	-	-	-	-	-	-	-	-	-	-	1 (100)	-	-	-	-	-	-	-	-	-	-	-	-	-	-	-	-	-	-	-	-
Antiinfective - antiprotozoal	sulfamethoxazole	tablet	1	-	-	-	-	-	-	-	-	-	-	-	-	-	-	-	-	-	-	-	-	-	-	-	-	-	-	-	-	-	-	-	-	-	-	-	1 (100)	-	-	-	-	-	-	-	-	-	-
Antiinfective - antiprotozoal	sulfadiazine	tablet	1	-	-	-	-	-	-	-	-	-	-	-	-	-	-	-	-	-	-	-	-	-	-	-	-	-	-	-	-	-	-	-	-	-	-	-	-	-	-	-	-	-	-	-	-	-	-
Antiinfective - antiprotozoal	pyrimethamine	oral liquid	1	-	-	-	-	-	-	-	-	-	-	-	-	-	-	-	-	-	-	-	-	-	-	-	-	-	-	-	-	-	-	-	-	-	-	-	-	-	1 (100)	-	-	-	-	-	-	-	-
Antiinfective - antiprotozoal	diloxanide furoate	oral liquid	1	-	-	-	-	-	-	-	-	-	-	-	-	-	-	-	-	-	-	-	-	-	-	-	-	-	-	-	-	-	-	-	1 (100)	-	-	-	-	-	-	-	-	-	-	-	-	-	-
Antimigraine medicines	propranolol	parenteral preparation	1	-	-	-	-	-	-	-	-	-	-	-	-	-	-	-	-	-	-	-	-	-	-	-	-	-	-	-	-	-	-	-	-	-	-	-	-	-	-	-	-	-	-	-	-	-	-
Antimigraine medicines	ibuprofen	tablet	1	-	-	-	-	-	-	-	-	-	-	-	-	-	-	-	1 (100)	-	-	-	-	-	-	-	-	-	-	-	-	-	-	-	-	-	-	-	-	-	-	-	-	-	-	-	-	-	-
Antinfective - antifungal	flucytosine	tablet	1	-	-	-	-	-	-	-	-	-	-	-	-	-	-	-	-	-	-	-	-	-	-	-	-	-	-	-	-	-	-	-	-	-	-	-	-	-	-	1 (100)	-	-	-	-	-	-	-
Antinfective - antifungal	itraconazole	capsule	1	-	-	-	-	-	-	-	-	-	-	-	-	-	-	-	-	-	-	-	-	-	-	-	-	-	-	-	-	-	-	-	-	-	-	-	-	-	-	-	-	-	-	-	-	-	-
Antinfective - antifungal	voriconazole	oral liquid	1	-	-	-	-	-	-	-	-	-	-	-	-	-	-	-	-	-	-	-	-	-	-	-	-	-	-	-	-	-	-	-	-	-	-	-	-	-	1 (100)	-	-	-	-	-	-	-	-
Antinfective - antifungal	voriconazole	tablet	1	-	-	-	-	-	-	-	1 (100)	-	-	-	-	-	-	-	-	-	-	-	-	-	-	-	-	-	-	-	-	-	-	-	-	-	-	-	-	-	-	-	-	-	-	-	-	-	-
Antinfective - antifungal	posaconazole	oral liquid	1	-	-	-	-	-	-	-	-	-	-	-	-	-	-	-	-	1 (100)	-	-	-	-	-	-	-	-	-	-	-	-	-	-	-	-	-	-	-	-	-	-	-	-	-	-	-	-	-
Antinfective - antifungal	posaconazole	tablet	1	-	-	-	-	-	-	-	-	-	-	-	-	-	-	-	-	-	-	-	-	-	-	-	-	-	-	-	-	-	-	-	-	-	-	-	-	-	1 (100)	-	-	-	-	-	-	-	-
Antinfective - antiprotozoal	tinidazole	tablet	1	-	-	-	-	-	-	-	-	-	-	-	-	-	-	-	-	-	-	-	-	-	-	-	-	-	-	-	-	-	-	-	-	-	-	-	-	1 (100)	-	-	-	-	-	-	-	-	-
Antinfective - antiprotozoal	miltefosine	capsule	1	-	-	-	-	-	-	-	-	-	-	-	-	-	-	-	-	-	-	-	-	-	-	-	-	-	-	-	-	-	-	-	-	-	-	-	-	-	-	-	-	-	-	-	-	-	-
Antinfective - antiprotozoal	atovaquone	tablet	1	-	-	-	-	-	-	-	-	-	-	-	-	1 (100)	-	-	-	-	-	-	-	-	-	-	-	-	-	-	-	-	-	-	-	-	-	-	-	-	-	-	-	-	-	-	-	-	-
Antinfective - antiprotozoal	amodiaquine+sulfadoxine+pyrimethamine	tablet	1	-	-	-	-	-	-	-	-	-	-	-	-	-	-	1 (100)	-	-	-	-	-	-	-	-	-	-	-	-	-	-	-	-	-	-	-	-	-	-	-	-	-	-	-	-	-	-	-
Antinfective - antiprotozoal	amodiaquine	tablet	1	-	-	-	-	-	-	-	-	-	-	-	-	-	-	-	-	-	-	-	-	-	-	-	-	-	-	-	-	-	-	-	-	-	-	-	-	-	-	-	-	-	-	-	-	1 (100)	-
Antinfective - antiprotozoal	artemether+lumefantrine	rectal preparation	1	-	-	-	-	-	-	-	-	-	-	-	-	-	-	-	1 (100)	-	-	-	-	-	-	-	-	-	-	-	-	-	-	-	-	-	-	-	-	-	-	-	-	-	-	-	-	-	-
Antinfective - antiprotozoal	artesunate+pyronaridine tetraphosphate	tablet	1	-	-	-	-	-	-	-	-	-	-	1 (100)	-	-	-	-	-	-	-	-	-	-	-	-	-	-	-	-	-	-	-	-	-	-	-	-	-	-	-	-	-	-	-	-	-	-	-
Antinfective - antiprotozoal	nitazoxanide	tablet	1	-	-	-	-	-	-	-	-	-	1 (100)	-	-	-	-	-	-	-	-	-	-	-	-	-	-	-	-	-	-	-	-	-	-	-	-	-	-	-	-	-	-	-	-	-	-	-	-
Antinfective - antivirals	abacavir	oral liquid	1	1 (100)	-	-	-	-	-	-	-	-	-	-	-	-	-	-	-	-	-	-	-	-	-	-	-	-	-	-	-	-	-	-	-	-	-	-	-	-	-	-	-	-	-	-	-	-	-
Antinfective - antivirals	abacavir+dolutegravir+lamivudine	capsule	1	-	-	-	-	-	1 (100)	-	-	-	-	-	-	-	-	-	-	-	-	-	-	-	-	-	-	-	-	-	-	-	-	-	-	-	-	-	-	-	-	-	-	-	-	-	-	-	-
Antinfective - antivirals	abacavir+dolutegravir+lamivudine	oral liquid	1	-	-	-	-	-	-	1 (100)	-	-	-	-	-	-	-	-	-	-	-	-	-	-	-	-	-	-	-	-	-	-	-	-	-	-	-	-	-	-	-	-	-	-	-	-	-	-	-
Antinfective - antivirals	abacavir+dolutegravir+lamivudine	parenteral preparation	1	-	-	-	-	-	-	-	1 (100)	-	-	-	-	-	-	-	-	-	-	-	-	-	-	-	-	-	-	-	-	-	-	-	-	-	-	-	-	-	-	-	-	-	-	-	-	-	-
Antinfective - antivirals	abacavir+dolutegravir+lamivudine	rectal preparation	1	-	1 (100)	-	-	-	-	-	-	-	-	-	-	-	-	-	-	-	-	-	-	-	-	-	-	-	-	-	-	-	-	-	-	-	-	-	-	-	-	-	-	-	-	-	-	-	-
Antinfective - antivirals	abacavir+lamivudine+zidovudine	capsule	1	-	-	-	-	-	-	-	-	-	-	-	-	-	1 (100)	-	-	-	-	-	-	-	-	-	-	-	-	-	-	-	-	-	-	-	-	-	-	-	-	-	-	-	-	-	-	-	-
Antinfective - antivirals	acyclovir	capsule	1	-	-	-	-	-	-	-	-	-	-	-	-	-	-	-	-	-	-	-	-	-	-	-	-	-	-	-	-	1 (100)	-	-	-	-	-	-	-	-	-	-	-	-	-	-	-	-	-
Antinfective - antivirals	darunavir	tablet	1	-	-	-	-	1 (100)	-	-	-	-	-	-	-	-	-	-	-	-	-	-	-	-	-	-	-	-	-	-	-	-	-	-	-	-	-	-	-	-	-	-	-	-	-	-	-	-	-
Antinfective - antivirals	efavirenz	capsule	1	-	-	-	-	-	-	-	-	-	-	-	-	-	-	-	-	1 (100)	-	-	-	-	-	-	-	-	-	-	-	-	-	-	-	-	-	-	-	-	-	-	-	-	-	-	-	-	-
Antinfective - antivirals	efavirenz	tablet	1	-	-	-	-	-	-	-	-	-	1 (100)	-	-	-	-	-	-	-	-	-	-	-	-	-	-	-	-	-	-	-	-	-	-	-	-	-	-	-	-	-	-	-	-	-	-	-	-
Antinfective - antivirals	efavirenz+emtricitabine+tenofovir	tablet	1	-	-	-	-	-	-	-	-	-	-	-	-	-	-	-	-	1 (100)	-	-	-	-	-	-	-	-	-	-	-	-	-	-	-	-	-	-	-	-	-	-	-	-	-	-	-	-	-
Antinfective - antivirals	emtricitabine+tenofovir	tablet	1	-	-	-	-	-	-	-	-	-	1 (100)	-	-	-	-	-	-	-	-	-	-	-	-	-	-	-	-	-	-	-	-	-	-	-	-	-	-	-	-	-	-	-	-	-	-	-	-
Antinfective - antivirals	ganciclovir	capsule	1	-	-	-	-	-	-	-	-	-	-	-	-	-	-	-	-	-	-	-	-	-	-	-	-	-	-	-	-	-	-	-	1 (100)	-	-	-	-	-	-	-	-	-	-	-	-	-	-
Antinfective - antivirals	lamivudine	oral liquid	1	1 (100)	-	-	-	-	-	-	-	-	-	-	-	-	-	-	-	-	-	-	-	-	-	-	-	-	-	-	-	-	-	-	-	-	-	-	-	-	-	-	-	-	-	-	-	-	-
Antinfective - antivirals	lamivudine+nevirapine+zidovudine	oral liquid	1	-	-	-	-	-	-	-	-	-	-	1 (100)	-	-	-	-	-	-	-	-	-	-	-	-	-	-	-	-	-	-	-	-	-	-	-	-	-	-	-	-	-	-	-	-	-	-	-
Antinfective - antivirals	lamivudine+tenofovir	tablet	1	-	-	-	-	-	-	-	-	-	-	-	-	-	-	-	1 (100)	-	-	-	-	-	-	-	-	-	-	-	-	-	-	-	-	-	-	-	-	-	-	-	-	-	-	-	-	-	-
Antinfective - antivirals	lamivudine+zidovudine	oral liquid	1	-	-	-	-	-	-	-	-	-	-	-	-	-	-	-	-	-	-	-	-	-	-	-	-	-	-	-	-	-	-	-	-	-	-	-	-	-	-	-	-	-	-	-	-	-	-
Antinfective - antivirals	lopinavir	oral liquid	1	-	-	-	-	-	-	-	-	-	-	-	-	-	-	-	-	-	-	-	-	-	-	-	-	-	-	-	-	-	-	-	-	-	-	-	-	-	-	-	-	-	-	-	-	-	-
Antinfective - antivirals	lopinavir+ritonavir	other	1	-	-	-	-	-	-	-	-	-	-	-	-	-	-	-	-	-	1 (100)	-	-	-	-	-	-	-	-	-	-	-	-	-	-	-	-	-	-	-	-	-	-	-	-	-	-	-	-
Antinfective - antivirals	lopinavir+ritonavir	pellet formulation	1	-	-	-	-	-	-	-	-	-	-	-	-	-	-	-	1 (100)	-	-	-	-	-	-	-	-	-	-	-	-	-	-	-	-	-	-	-	-	-	-	-	-	-	-	-	-	-	-
Antinfective - antivirals	ritonavir	capsule	1	-	-	-	-	-	-	-	-	-	-	-	-	-	-	-	-	-	-	-	-	-	-	-	-	-	-	-	-	-	-	-	-	-	-	-	-	-	-	-	-	-	-	-	-	-	-
Antinfective - antivirals	ritonavir	tablet	1	-	-	-	-	-	-	-	-	-	-	-	-	-	-	-	-	-	-	-	-	-	-	-	-	-	-	-	-	-	-	-	-	-	-	-	-	-	-	-	-	-	-	-	-	-	-
Antinfective - antivirals	tenofovir alafenamide	tablet	1	-	-	-	-	-	-	-	-	-	-	-	-	-	-	-	-	1 (100)	-	-	-	-	-	-	-	-	-	-	-	-	-	-	-	-	-	-	-	-	-	-	-	-	-	-	-	-	-
Antinfective - antivirals	valaciclovir	ophtalmological preparation	1	-	-	-	1 (100)	-	-	-	-	-	-	-	-	-	-	-	-	-	-	-	-	-	-	-	-	-	-	-	-	-	-	-	-	-	-	-	-	-	-	-	-	-	-	-	-	-	-
Antinfective - antivirals	zanamivir	parenteral preparation	1	-	-	-	-	-	-	-	-	-	-	-	-	-	-	-	-	-	-	-	-	-	-	-	-	-	-	-	-	-	-	-	-	-	-	-	-	-	-	-	-	-	-	-	-	-	-
Antinfective - antivirals	bictegravir emtricitabine tenofovir alafenamide	tablet	1	-	-	-	-	-	-	-	-	-	-	-	-	-	-	-	-	1 (100)	-	-	-	-	-	-	-	-	-	-	-	-	-	-	-	-	-	-	-	-	-	-	-	-	-	-	-	-	-
Antinfective - antivirals	atazanavir	capsule	1	-	-	-	-	-	-	-	1 (100)	-	-	-	-	-	-	-	-	-	-	-	-	-	-	-	-	-	-	-	-	-	-	-	-	-	-	-	-	-	-	-	-	-	-	-	-	-	-
Antinfective - antivirals	acedoben	oral liquid	1	-	-	-	1 (100)	-	-	-	-	-	-	-	-	-	-	-	-	-	-	-	-	-	-	-	-	-	-	-	-	-	-	-	-	-	-	-	-	-	-	-	-	-	-	-	-	-	-
Antiparkinsonism medicines	trihexyphenidyl	tablet	1	-	-	-	-	-	-	-	-	-	-	-	-	-	-	-	-	-	-	-	-	-	-	-	-	-	-	-	-	-	-	-	-	-	-	-	-	-	-	1 (100)	-	-	-	-	-	-	-
Antiseptics and disinfectants	ethanol	parenteral preparation	1	-	-	-	-	-	-	-	-	-	-	-	-	-	-	-	-	-	-	-	-	-	-	-	-	-	-	-	-	-	-	-	-	-	-	-	-	-	1 (100)	-	-	-	-	-	-	-	-
Antiseptics and disinfectants	chlorhexidine	topical	1	-	-	-	-	-	-	-	-	-	-	-	-	-	-	-	-	-	-	-	-	-	-	-	-	-	-	-	-	-	-	-	-	-	-	-	-	-	-	-	-	-	-	-	-	-	-
Antiseptics and disinfectants	thymol	preparation for inhalation	1	-	-	-	-	-	-	-	1 (100)	-	-	-	-	-	-	-	-	-	-	-	-	-	-	-	-	-	-	-	-	-	-	-	-	-	-	-	-	-	-	-	-	-	-	-	-	-	-
Blood products of human origin and plasma substitutes	albumin human	parenteral preparation	1	-	-	-	-	-	-	-	-	-	-	-	-	-	-	-	-	-	-	-	-	-	-	-	-	-	-	-	-	-	-	-	-	-	-	-	-	-	-	-	-	-	-	-	-	-	1 (100)
Cardiovascular medicines	clopidogrel	oral liquid	1	-	-	-	-	-	-	-	-	1 (100)	-	-	-	-	-	-	-	-	-	-	-	-	-	-	-	-	-	-	-	-	-	-	-	-	-	-	-	-	-	-	-	-	-	-	-	-	-
Cardiovascular medicines	nicardipine	parenteral preparation	1	-	-	-	-	-	-	-	1 (100)	-	-	-	-	-	-	-	-	-	-	-	-	-	-	-	-	-	-	-	-	-	-	-	-	-	-	-	-	-	-	-	-	-	-	-	-	-	-
Cardiovascular medicines	metoprolol	tablet	1	-	-	-	-	-	-	-	-	-	-	-	-	-	-	-	-	-	-	-	-	-	-	-	-	-	-	-	-	-	-	-	-	-	-	-	-	-	-	1 (100)	-	-	-	-	-	-	-
Cardiovascular medicines	amiodarone	oral liquid	1	-	-	-	-	-	-	-	-	-	-	-	-	-	-	-	-	-	-	-	-	-	-	-	-	-	-	-	-	-	-	-	-	1 (100)	-	-	-	-	-	-	-	-	-	-	-	-	-
Cardiovascular medicines	amiodarone	tablet	1	-	-	-	-	-	-	-	-	-	-	-	-	-	-	-	-	-	-	-	-	-	-	-	-	-	-	-	-	-	-	-	-	-	-	-	-	-	-	-	-	-	-	-	-	-	-
Cardiovascular medicines	verapamil	oral liquid	1	-	-	-	-	-	-	-	-	-	-	-	-	-	-	-	-	-	-	-	-	-	-	-	-	-	-	-	-	-	-	-	-	1 (100)	-	-	-	-	-	-	-	-	-	-	-	-	-
Cardiovascular medicines	flecainide	tablet	1	-	-	-	-	-	-	-	-	-	-	-	-	-	-	-	-	-	-	-	-	-	-	-	-	-	-	-	-	-	-	-	-	-	-	-	-	-	-	1 (100)	-	-	-	-	-	-	-
Cardiovascular medicines	mexiletine	capsule	1	-	-	-	-	-	-	-	-	-	-	-	-	-	-	-	-	-	-	-	-	-	-	-	-	-	-	-	-	-	-	-	-	-	-	-	-	-	-	1 (100)	-	-	-	-	-	-	-
Cardiovascular medicines	atenolol	tablet	1	-	-	-	-	-	-	-	-	-	-	-	-	-	-	1 (100)	-	-	-	-	-	-	-	-	-	-	-	-	-	-	-	-	-	-	-	-	-	-	-	-	-	-	-	-	-	-	-
Cardiovascular medicines	hydralazine	oral liquid	1	-	-	-	-	-	-	-	-	-	-	-	-	-	-	-	-	-	-	-	-	-	-	-	-	-	-	-	-	-	-	-	-	-	-	-	-	-	1 (100)	-	-	-	-	-	-	-	-
Cardiovascular medicines	lisinopril	tablet	1	-	-	-	-	-	-	-	-	-	-	-	-	-	-	-	1 (100)	-	-	-	-	-	-	-	-	-	-	-	-	-	-	-	-	-	-	-	-	-	-	-	-	-	-	-	-	-	-
Cardiovascular medicines	soldactone (Potassium canrenoate)	parenteral preparation	1	-	-	-	-	-	-	-	-	-	-	-	-	-	-	-	-	-	-	-	-	-	-	-	-	-	-	-	-	-	-	-	-	-	-	-	-	-	-	-	-	-	-	-	-	-	-
Cardiovascular medicines	felodipine	tablet	1	-	-	-	-	-	-	-	-	-	-	-	-	-	-	-	-	-	-	-	-	-	-	-	-	-	-	-	-	-	-	-	1 (100)	-	-	-	-	-	-	-	-	-	-	-	-	-	-
Cardiovascular medicines	hydrochlorothiazide	oral liquid	1	-	-	-	-	-	-	-	-	-	-	-	-	-	-	-	-	-	-	-	-	-	-	-	-	-	-	-	-	-	-	-	-	-	-	-	-	-	1 (100)	-	-	-	-	-	-	-	-
Cardiovascular medicines	hydrochlorothiazide	tablet	1	-	-	-	-	-	-	-	-	-	-	-	-	-	-	-	-	-	-	-	-	-	-	-	-	-	-	-	-	-	-	-	-	-	-	-	-	-	-	-	-	-	-	-	-	-	-
Cardiovascular medicines	ivabradine	oral liquid	1	-	-	-	-	-	-	-	-	-	-	-	-	-	-	-	-	-	-	-	-	-	-	-	-	-	-	-	-	-	-	-	-	1 (100)	-	-	-	-	-	-	-	-	-	-	-	-	-
Cardiovascular medicines	dobutamine	parenteral preparation	1	-	-	-	-	-	-	-	-	-	-	-	-	-	-	-	-	1 (100)	-	-	-	-	-	-	-	-	-	-	-	-	-	-	-	-	-	-	-	-	-	-	-	-	-	-	-	-	-
Cardiovascular medicines	atorvastatin	tablet	1	-	-	-	-	-	-	-	-	-	-	-	-	-	-	-	-	-	-	-	-	-	-	-	-	-	-	-	-	-	-	-	-	-	-	-	-	-	-	-	-	-	-	-	-	-	-
Cardiovascular medicines	bumetanide	parenteral preparation	1	-	-	-	-	-	-	-	-	-	-	-	-	-	-	-	-	-	-	-	-	-	-	-	-	-	-	-	-	-	-	-	-	-	-	-	-	-	1 (100)	-	-	-	-	-	-	-	-
Cardiovascular medicines	bumetanide	tablet	1	-	-	-	1 (100)	-	-	-	-	-	-	-	-	-	-	-	-	-	-	-	-	-	-	-	-	-	-	-	-	-	-	-	-	-	-	-	-	-	-	-	-	-	-	-	-	-	-
Cardiovascular medicines	furosemide	capsule	1	-	-	-	-	-	-	-	-	-	-	-	-	-	-	-	-	-	-	-	-	-	-	-	-	-	-	-	-	-	-	-	-	-	-	-	-	-	-	-	-	-	-	-	-	-	-
Cardiovascular medicines	furosemide	parenteral preparation	1	-	-	-	-	-	-	-	-	-	-	-	-	-	-	-	-	-	-	-	-	-	-	-	-	-	-	-	-	-	-	-	-	-	-	-	-	-	-	-	-	-	-	-	-	-	-
Cardiovascular medicines	spironolactone	parenteral preparation	1	-	-	-	-	-	-	-	-	-	-	-	-	-	-	-	-	-	-	-	-	-	-	-	-	-	-	-	-	-	-	-	-	-	-	-	-	-	-	-	-	-	-	-	-	-	-
Dermatological medicines	alefacept	capsule	1	-	-	-	-	-	-	-	-	-	-	-	-	-	-	1 (100)	-	-	-	-	-	-	-	-	-	-	-	-	-	-	-	-	-	-	-	-	-	-	-	-	-	-	-	-	-	-	-
Dermatological medicines	clobetasol propionate	topical	1	-	-	-	-	-	-	-	-	-	-	1 (100)	-	-	-	-	-	-	-	-	-	-	-	-	-	-	-	-	-	-	-	-	-	-	-	-	-	-	-	-	-	-	-	-	-	-	-
Dermatological medicines	fluorometholone	topical	1	-	-	-	-	-	-	-	-	-	-	-	-	-	-	-	-	-	-	-	-	-	-	-	-	-	-	-	-	-	-	-	-	-	-	-	-	-	-	-	-	-	-	-	-	-	-
Dermatological medicines	calcitriol	tablet	1	-	-	-	-	-	-	-	-	-	-	-	-	-	-	-	-	-	-	-	-	-	-	-	-	1 (100)	-	-	-	-	-	-	-	-	-	-	-	-	-	-	-	-	-	-	-	-	-
Dermatological medicines	salicylic acid	oral liquid	1	-	-	-	-	-	-	-	-	-	-	-	-	-	-	-	-	-	-	-	-	-	-	-	-	-	-	-	-	-	-	-	-	1 (100)	-	-	-	-	-	-	-	-	-	-	-	-	-
Dermatological medicines	urea	oral liquid	1	-	-	-	-	-	-	-	-	-	-	-	-	-	-	-	-	1 (100)	-	-	-	-	-	-	-	-	-	-	-	-	-	-	-	-	-	-	-	-	-	-	-	-	-	-	-	-	-
Diuretics	mannitol	preparation for inhalation	1	-	-	-	-	-	1 (100)	-	-	-	-	-	-	-	-	-	-	-	-	-	-	-	-	-	-	-	-	-	-	-	-	-	-	-	-	-	-	-	-	-	-	-	-	-	-	-	-
Ear, nose and throat medicines	phenylephrine	ophtalmological preparation	1	-	-	-	-	-	-	-	-	-	-	-	-	-	-	-	-	-	-	-	-	-	-	-	-	-	-	-	-	-	-	-	-	1 (100)	-	-	-	-	-	-	-	-	-	-	-	-	-
Gastrointestinal medicines	domperidone	rectal preparation	1	-	-	-	-	-	-	-	-	-	-	-	-	-	-	-	-	-	-	-	-	-	-	-	-	-	-	-	-	-	-	-	-	-	-	-	-	-	-	-	-	-	-	-	-	-	-
Gastrointestinal medicines	domperidone	tablet	1	-	-	-	-	-	-	-	-	-	-	-	-	-	-	-	-	-	-	-	-	-	-	-	-	-	-	-	-	-	-	-	-	-	-	-	-	-	-	-	-	-	-	-	-	-	-
Gastrointestinal medicines	prednisone	rectal preparation	1	-	-	-	-	-	-	-	-	-	-	-	-	-	-	-	-	-	-	-	-	-	-	-	-	-	-	-	1 (100)	-	-	-	-	-	-	-	-	-	-	-	-	-	-	-	-	-	-
Gastrointestinal medicines	ursodeoxycholic acid	oral liquid	1	-	-	-	-	-	-	-	-	-	-	-	-	-	-	-	-	-	-	-	-	-	-	-	-	-	-	-	-	-	-	-	-	-	-	-	-	-	1 (100)	-	-	-	-	-	-	-	-
Gastrointestinal medicines	sodium phosphate dibasic	oral liquid	1	-	-	-	-	-	-	-	-	-	-	-	-	-	-	-	-	1 (100)	-	-	-	-	-	-	-	-	-	-	-	-	-	-	-	-	-	-	-	-	-	-	-	-	-	-	-	-	-
Gastrointestinal medicines	pantoprazole	capsule	1	-	-	-	-	-	-	-	-	-	-	-	-	-	-	-	-	-	-	-	-	-	-	-	-	-	-	-	-	-	-	-	-	-	-	-	-	-	1 (100)	-	-	-	-	-	-	-	-
Gastrointestinal medicines	pantoprazole	tablet	1	-	-	-	-	-	-	-	-	-	-	-	-	-	-	-	-	-	-	-	-	-	-	-	-	-	-	-	1 (100)	-	-	-	-	-	-	-	-	-	-	-	-	-	-	-	-	-	-
Hormones and antihormones/Antiallergics and medicines used in anaphylaxis	desoximetasone	tablet	1	-	-	-	-	-	-	-	-	-	-	-	-	-	-	-	-	-	-	-	-	-	-	-	-	-	-	-	-	1 (100)	-	-	-	-	-	-	-	-	-	-	-	-	-	-	-	-	-
Hormones and antihormones/Antiallergics and medicines used in anaphylaxis	methylprednisolone aceponate	tablet	1	-	-	-	1 (100)	-	-	-	-	-	-	-	-	-	-	-	-	-	-	-	-	-	-	-	-	-	-	-	-	-	-	-	-	-	-	-	-	-	-	-	-	-	-	-	-	-	-
Hormones and antihormones/Antiallergics and medicines used in anaphylaxis	hydrocortisone	parenteral preparation	1	-	-	-	-	-	-	-	-	-	-	-	-	-	-	-	-	-	-	-	-	-	-	-	-	-	-	-	-	-	-	-	-	1 (100)	-	-	-	-	-	-	-	-	-	-	-	-	-
Hormones and antihormones/Antiallergics and medicines used in anaphylaxis	hydrocortisone	topical	1	-	-	-	-	-	-	1 (100)	-	-	-	-	-	-	-	-	-	-	-	-	-	-	-	-	-	-	-	-	-	-	-	-	-	-	-	-	-	-	-	-	-	-	-	-	-	-	-
Immunologicals	vedolizumab	parenteral preparation	1	-	-	-	-	-	-	-	-	-	-	-	-	-	-	-	-	-	-	-	-	-	-	-	-	-	-	-	-	-	-	-	-	-	-	-	-	-	-	-	-	-	-	1 (100)	-	-	-
Immunologicals	brentuximab vedotin	parenteral preparation	1	-	-	-	-	-	-	-	-	-	-	-	-	-	-	-	-	-	-	-	-	-	-	-	-	-	-	-	1 (100)	-	-	-	-	-	-	-	-	-	-	-	-	-	-	-	-	-	-
Immunologicals	alemtuzumab	parenteral preparation	1	-	-	-	-	-	1 (100)	-	-	-	-	-	-	-	-	-	-	-	-	-	-	-	-	-	-	-	-	-	-	-	-	-	-	-	-	-	-	-	-	-	-	-	-	-	-	-	-
Immunologicals	eculizumab	parenteral preparation	1	-	-	-	-	-	-	-	-	-	-	-	-	-	-	-	-	-	-	-	-	-	-	-	-	-	-	-	-	-	-	-	-	-	-	-	-	-	-	-	-	-	-	-	-	-	-
Immunologicals	omalizumab	parenteral preparation	1	-	-	-	-	-	-	-	-	-	-	-	-	-	-	-	-	-	-	-	-	-	-	-	-	-	-	-	-	-	-	-	-	-	-	-	-	-	-	-	1 (100)	-	-	-	-	-	-
Immunologicals	palivizumab	parenteral preparation	1	-	-	-	-	-	-	-	-	-	-	-	-	-	-	-	-	-	-	-	-	-	-	-	-	-	-	-	-	-	-	-	-	-	-	-	-	-	1 (100)	-	-	-	-	-	-	-	-
Immunologicals	ustekinumab	parenteral preparation	1	-	-	-	-	-	-	-	-	-	-	-	-	-	-	-	-	-	-	-	-	-	-	-	-	-	-	-	-	-	-	-	-	-	-	-	-	-	-	-	-	-	-	1 (100)	-	-	-
Immunomodulators and antineoplastics	busulfan	parenteral preparation	1	-	-	-	-	-	-	-	-	-	-	-	-	-	-	-	-	-	-	-	-	-	-	-	-	-	-	-	-	-	-	-	-	-	-	-	-	-	-	-	-	-	-	-	-	-	-
Immunomodulators and antineoplastics	temozolomide	capsule	1	-	-	-	-	-	-	-	-	-	-	-	-	-	-	-	-	-	-	-	-	-	-	-	-	-	-	-	-	-	-	-	-	-	-	-	-	-	-	-	-	-	-	-	-	-	-
Immunomodulators and antineoplastics	temozolomide	oral liquid	1	-	-	-	-	-	-	-	-	-	-	-	-	-	-	-	-	-	-	-	-	-	-	-	-	-	-	-	-	-	-	-	-	1 (100)	-	-	-	-	-	-	-	-	-	-	-	-	-
Immunomodulators and antineoplastics	temozolomide	tablet	1	-	-	-	-	-	-	-	-	-	-	-	-	-	-	-	-	-	-	-	-	-	-	-	-	-	-	-	-	-	-	-	-	-	-	-	-	-	-	-	-	-	-	1 (100)	-	-	-
Immunomodulators and antineoplastics	pemetrexed	preparation for inhalation	1	-	-	-	-	-	-	-	1 (100)	-	-	-	-	-	-	-	-	-	-	-	-	-	-	-	-	-	-	-	-	-	-	-	-	-	-	-	-	-	-	-	-	-	-	-	-	-	-
Immunomodulators and antineoplastics	exemestane	oral liquid	1	-	-	-	-	-	-	-	-	-	-	-	-	-	-	-	-	-	-	-	-	-	-	-	-	-	-	-	-	-	-	-	-	-	-	-	-	-	-	-	-	-	-	-	-	-	-
Immunomodulators and antineoplastics	asparaginase	parenteral preparation	1	-	-	-	-	-	-	-	-	-	-	-	-	-	-	-	-	-	-	-	-	-	-	-	-	-	-	-	-	-	-	-	-	-	-	-	-	-	1 (100)	-	-	-	-	-	-	-	-
Immunomodulators and antineoplastics	bleomycin	parenteral preparation	1	-	-	-	-	-	-	-	-	-	-	-	-	-	-	-	1 (100)	-	-	-	-	-	-	-	-	-	-	-	-	-	-	-	-	-	-	-	-	-	-	-	-	-	-	-	-	-	-
Immunomodulators and antineoplastics	carboplatin	parenteral preparation	1	-	-	-	-	-	-	-	-	-	-	-	-	-	-	-	-	-	-	-	-	-	-	-	-	-	-	-	-	-	-	-	-	-	-	-	-	-	-	-	-	-	-	1 (100)	-	-	-
Immunomodulators and antineoplastics	etoposide	capsule	1	-	-	-	-	-	-	-	1 (100)	-	-	-	-	-	-	-	-	-	-	-	-	-	-	-	-	-	-	-	-	-	-	-	-	-	-	-	-	-	-	-	-	-	-	-	-	-	-
Immunomodulators and antineoplastics	etoposide	parenteral preparation	1	-	-	-	-	-	-	-	-	-	-	-	-	-	-	-	-	-	-	-	-	-	-	-	-	-	-	-	-	-	-	-	-	1 (100)	-	-	-	-	-	-	-	-	-	-	-	-	-
Immunomodulators and antineoplastics	pegaspargase	parenteral preparation	1	-	-	-	-	-	-	-	-	-	-	-	-	-	-	-	-	-	-	-	-	-	-	-	-	-	-	-	-	-	-	-	-	-	-	-	-	-	1 (100)	-	-	-	-	-	-	-	-
Immunomodulators and antineoplastics	docetaxel	preparation for inhalation	1	-	-	-	-	-	-	-	1 (100)	-	-	-	-	-	-	-	-	-	-	-	-	-	-	-	-	-	-	-	-	-	-	-	-	-	-	-	-	-	-	-	-	-	-	-	-	-	-
Immunomodulators and antineoplastics	abarelix	capsule	1	-	-	-	-	-	-	-	-	-	-	-	-	-	-	1 (100)	-	-	-	-	-	-	-	-	-	-	-	-	-	-	-	-	-	-	-	-	-	-	-	-	-	-	-	-	-	-	-
Immunomodulators and antineoplastics	abarelix	rectal preparation	1	-	-	-	-	-	-	-	-	-	-	-	-	-	-	-	-	-	-	-	-	-	-	-	-	1 (100)	-	-	-	-	-	-	-	-	-	-	-	-	-	-	-	-	-	-	-	-	-
Immunomodulators and antineoplastics	bicalutamide	oral liquid	1	-	-	-	-	-	-	-	-	-	-	-	-	-	-	-	-	-	-	-	-	-	-	-	-	-	-	-	-	-	-	-	-	-	-	-	-	-	-	-	-	-	-	-	-	-	-
Immunomodulators and antineoplastics	methylprednisolone	oral liquid	1	-	-	-	-	-	-	-	-	-	-	-	-	-	-	-	-	-	-	-	-	-	-	-	-	-	-	-	-	1 (100)	-	-	-	-	-	-	-	-	-	-	-	-	-	-	-	-	-
Immunomodulators and antineoplastics	methylprednisolone	parenteral preparation	1	-	-	-	-	-	-	-	-	-	-	-	-	-	-	-	-	-	-	-	-	-	-	-	-	-	-	-	-	-	-	-	-	-	-	-	-	-	-	-	-	-	-	1 (100)	-	-	-
Immunomodulators and antineoplastics	teriparatide	tablet	1	-	-	1 (100)	-	-	-	-	-	-	-	-	-	-	-	-	-	-	-	-	-	-	-	-	-	-	-	-	-	-	-	-	-	-	-	-	-	-	-	-	-	-	-	-	-	-	-
Immunomodulators and antineoplastics	isoprinosine	oral liquid	1	-	-	-	-	-	-	-	-	-	-	-	-	-	-	-	-	-	-	-	-	-	-	-	-	-	-	-	-	-	-	-	1 (100)	-	-	-	-	-	-	-	-	-	-	-	-	-	-
Immunomodulators and antineoplastics	ciclosporin	tablet	1	-	-	-	-	-	-	-	-	-	-	-	-	-	-	-	-	-	-	-	-	-	-	-	-	-	-	-	-	-	-	-	1 (100)	-	-	-	-	-	-	-	-	-	-	-	-	-	-
Immunomodulators and antineoplastics	etanercept	parenteral preparation	1	-	-	-	-	-	-	-	-	-	-	-	-	-	-	-	-	-	-	-	-	-	-	-	-	-	-	-	-	-	-	-	-	-	-	-	-	-	-	-	-	-	-	1 (100)	-	-	-
Immunomodulators and antineoplastics	infliximab	parenteral preparation	1	-	-	-	-	-	-	-	-	-	-	-	-	-	-	-	-	-	-	-	-	-	-	-	-	-	-	-	-	-	-	-	-	-	-	-	-	-	-	-	-	-	-	1 (100)	-	-	-
Immunomodulators and antineoplastics	azathioprine	oral liquid	1	-	-	-	-	-	-	-	-	-	-	-	-	-	-	-	-	-	-	-	-	-	-	-	-	-	-	-	-	-	-	-	-	-	-	-	1 (100)	-	-	-	-	-	-	-	-	-	-
Immunomodulators and antineoplastics	mycophenolate mofetil	oral liquid	1	-	-	-	-	-	-	-	-	-	-	-	-	-	-	-	-	-	-	-	-	-	-	-	-	-	-	-	-	-	-	-	-	-	-	-	-	-	-	-	-	-	-	1 (100)	-	-	-
Immunomodulators and antineoplastics	mycophenolate mofetil	tablet	1	-	-	-	-	-	-	-	-	-	-	-	-	-	-	-	-	-	-	-	-	-	-	-	-	-	-	-	-	-	-	-	1 (100)	-	-	-	-	-	-	-	-	-	-	-	-	-	-
Immunomodulators and antineoplastics	mycophenolic acid	tablet	1	-	-	-	-	-	-	-	-	-	-	-	-	-	-	-	-	-	-	-	-	-	-	-	-	-	-	-	-	1 (100)	-	-	-	-	-	-	-	-	-	-	-	-	-	-	-	-	-
Immunomodulators and antineoplastics	ruxolitinib	tablet	1	-	-	-	-	-	-	-	-	-	-	-	-	-	-	-	-	-	-	-	-	-	-	-	-	-	-	-	-	-	-	-	-	-	-	-	-	-	1 (100)	-	-	-	-	-	-	-	-
Immunomodulators and antineoplastics	sorafenib	tablet	1	-	-	-	-	-	-	-	-	-	-	-	-	-	-	-	-	-	-	-	-	-	-	-	-	-	-	-	-	-	-	-	-	-	-	-	-	-	1 (100)	-	-	-	-	-	-	-	-
Immunomodulators and antineoplastics	imatinib	tablet	1	-	-	-	-	-	-	-	-	-	-	-	-	-	-	-	-	-	-	-	-	-	-	-	-	-	-	-	-	-	-	-	-	-	-	-	-	-	1 (100)	-	-	-	-	-	-	-	-
Immunomodulators and antineoplastics	dasatinib	tablet	1	-	-	-	-	-	-	-	-	-	-	-	-	-	-	-	-	-	-	-	-	-	-	-	-	-	-	-	-	-	-	-	-	-	-	-	-	-	1 (100)	-	-	-	-	-	-	-	-
Immunomodulators and antineoplastics	venetoclax	tablet	1	-	-	-	-	-	-	-	1 (100)	-	-	-	-	-	-	-	-	-	-	-	-	-	-	-	-	-	-	-	-	-	-	-	-	-	-	-	-	-	-	-	-	-	-	-	-	-	-
Immunomodulators and antineoplastics	ibrutinib	tablet	1	-	-	-	-	-	-	-	-	-	-	-	-	-	-	-	-	-	-	-	-	-	-	-	-	-	-	-	-	-	-	-	-	-	-	-	-	-	1 (100)	-	-	-	-	-	-	-	-
Immunomodulators and antineoplastics/Medicines for disease of joints	methotrexate	oral liquid	1	-	-	-	-	-	-	-	-	-	-	-	-	-	-	-	-	-	-	-	-	-	-	-	-	-	-	-	-	-	-	-	-	-	-	-	1 (100)	-	-	-	-	-	-	-	-	-	-
Medicine acting on the respiratory tract	glycopyrronium	oral liquid	1	-	-	-	-	-	-	-	-	1 (100)	-	-	-	-	-	-	-	-	-	-	-	-	-	-	-	-	-	-	-	-	-	-	-	-	-	-	-	-	-	-	-	-	-	-	-	-	-
Medicine acting on the respiratory tract	salbutamol	parenteral preparation	1	-	-	-	-	-	-	-	-	-	-	1 (100)	-	-	-	-	-	-	-	-	-	-	-	-	-	-	-	-	-	-	-	-	-	-	-	-	-	-	-	-	-	-	-	-	-	-	-
Medicine acting on the respiratory tract	salbutamol	tablet	1	-	-	-	-	-	-	-	-	-	-	-	-	-	-	-	-	-	-	-	-	-	-	-	-	-	-	-	-	-	-	-	-	-	-	-	-	-	-	-	-	-	-	-	-	-	-
Medicine acting on the respiratory tract	salbutamol	topical	1	-	-	-	-	-	-	-	-	-	-	-	-	-	-	-	1 (100)	-	-	-	-	-	-	-	-	-	-	-	-	-	-	-	-	-	-	-	-	-	-	-	-	-	-	-	-	-	-
Medicine acting on the respiratory tract	theophylline	oral liquid	1	-	-	-	-	-	-	-	-	-	-	-	-	-	-	-	-	-	-	-	-	-	-	-	-	-	-	-	-	-	-	-	-	-	-	-	-	-	-	-	-	-	-	-	-	-	-
Medicine acting on the respiratory tract	montelukast	tablet	1	-	-	-	-	-	-	-	-	-	-	-	-	-	-	-	-	-	-	-	-	-	-	-	-	-	-	-	-	-	-	-	1 (100)	-	-	-	-	-	-	-	-	-	-	-	-	-	-
Medicine acting on the respiratory tract	fluticasone+salmeterol	preparation for inhalation	1	-	-	-	-	-	-	-	-	-	-	-	-	-	-	-	-	-	-	-	-	-	-	-	-	-	-	-	-	-	1 (100)	-	-	-	-	-	-	-	-	-	-	-	-	-	-	-	-
Medicine acting on the respiratory tract	dextromethorphan	oral liquid	1	-	-	-	-	-	-	-	-	-	-	-	-	-	-	-	-	-	-	-	-	-	-	-	-	-	-	-	-	-	-	-	-	-	1 (100)	-	-	-	-	-	-	-	-	-	-	-	-
Medicine acting on the respiratory tract	levosalbutamol	oral liquid	1	-	-	-	-	-	-	-	-	-	-	-	-	-	-	-	-	-	-	-	-	-	-	-	-	-	-	-	-	-	-	-	-	-	-	-	-	-	-	-	-	-	-	-	-	-	-
Medicine acting on the respiratory tract	aminophylline	tablet	1	-	-	-	-	-	-	-	-	-	-	-	-	-	-	-	-	-	-	-	-	-	-	-	-	-	-	-	-	1 (100)	-	-	-	-	-	-	-	-	-	-	-	-	-	-	-	-	-
Medicine acting on the respiratory tract	betamethasone	preparation for inhalation	1	-	-	-	-	-	-	-	-	-	-	-	-	-	-	-	-	-	-	1 (100)	-	-	-	-	-	-	-	-	-	-	-	-	-	-	-	-	-	-	-	-	-	-	-	-	-	-	-
Medicine acting on the respiratory tract	budesonide	oral liquid	1	-	-	-	-	-	-	-	-	-	-	-	-	-	-	-	-	-	-	-	-	-	-	-	-	-	-	-	-	-	-	-	-	-	-	-	-	-	-	-	-	-	-	-	-	-	-
Medicine acting on the respiratory tract	budesonide	topical	1	-	-	-	-	-	-	-	-	-	-	-	-	-	-	-	1 (100)	-	-	-	-	-	-	-	-	-	-	-	-	-	-	-	-	-	-	-	-	-	-	-	-	-	-	-	-	-	-
Medicine acting on the respiratory tract	bosentan	tablet	1	-	-	-	-	-	-	-	-	-	-	-	-	-	-	-	-	-	-	-	-	-	-	-	-	-	-	-	-	-	-	-	-	-	-	-	-	-	1 (100)	-	-	-	-	-	-	-	-
Medicine acting on the respiratory tract	hypertonic saline	preparation for inhalation	1	-	-	-	-	-	-	-	-	-	-	-	-	-	-	-	-	-	-	-	-	-	-	-	1 (100)	-	-	-	-	-	-	-	-	-	-	-	-	-	-	-	-	-	-	-	-	-	-
Medicine acting on the respiratory tract	treprostinil	preparation for inhalation	1	-	-	-	-	-	-	-	1 (100)	-	-	-	-	-	-	-	-	-	-	-	-	-	-	-	-	-	-	-	-	-	-	-	-	-	-	-	-	-	-	-	-	-	-	-	-	-	-
Medicine used in depressive disorders	fluoxetine	capsule	1	-	-	-	-	-	-	-	-	-	-	-	-	-	-	-	-	-	-	-	1 (100)	-	-	-	-	-	-	-	-	-	-	-	-	-	-	-	-	-	-	-	-	-	-	-	-	-	-
Medicine used in depressive disorders	fluoxetine	oral liquid	1	-	-	-	-	-	-	-	-	-	-	-	-	-	-	-	-	-	-	-	-	-	-	-	-	-	-	-	-	-	-	-	-	1 (100)	-	-	-	-	-	-	-	-	-	-	-	-	-
Medicines affecting the blood	ferrous gluconate	tablet	1	-	-	-	-	-	-	-	-	-	-	-	-	-	-	-	-	-	-	-	-	-	-	-	-	-	-	-	-	-	-	-	-	-	-	-	-	-	-	-	-	-	-	-	-	-	-
Medicines affecting the blood	hydroxocobalamin	parenteral preparation	1	-	-	-	-	-	-	-	-	-	-	-	-	-	-	-	-	-	-	-	-	-	-	-	-	-	-	-	-	-	-	-	-	-	-	-	-	-	1 (100)	-	-	-	-	-	-	-	-
Medicines affecting the blood	ardeparin	oral liquid	1	-	-	-	-	-	-	-	-	-	-	-	-	-	-	-	-	-	-	-	-	-	-	-	-	-	-	-	-	-	-	-	-	-	-	-	-	-	-	-	-	-	-	-	-	-	-
Medicines affecting the blood	coagulation factor viia recombinant human	parenteral preparation	1	-	-	-	1 (100)	-	-	-	-	-	-	-	-	-	-	-	-	-	-	-	-	-	-	-	-	-	-	-	-	-	-	-	-	-	-	-	-	-	-	-	-	-	-	-	-	-	-
Medicines affecting the blood	factor ix complex human.	parenteral preparation	1	-	1 (100)	-	-	-	-	-	-	-	-	-	-	-	-	-	-	-	-	-	-	-	-	-	-	-	-	-	-	-	-	-	-	-	-	-	-	-	-	-	-	-	-	-	-	-	-
Medicines affecting the blood	desmopressin	oral liquid	1	-	-	-	-	-	-	-	-	-	-	-	-	-	-	-	-	-	-	-	-	-	-	-	-	-	-	-	-	-	-	-	-	-	-	-	-	-	-	-	-	-	-	-	-	-	-
Medicines affecting the blood	glucosamine 6 phosphate	tablet	1	-	-	-	-	-	-	-	-	-	-	-	-	-	-	-	-	-	-	-	-	-	-	-	-	-	-	-	-	-	-	-	-	-	-	-	-	-	-	-	-	-	-	-	-	-	-
Medicines for disease of joints	probenecid	tablet	1	-	-	-	-	-	-	-	-	-	-	-	-	-	-	-	-	1 (100)	-	-	-	-	-	-	-	-	-	-	-	-	-	-	-	-	-	-	-	-	-	-	-	-	-	-	-	-	-
Medicines for disease of joints	allopurinol	oral liquid	1	-	-	-	-	-	-	-	-	-	-	-	-	-	-	-	-	-	-	-	-	-	-	-	-	-	-	-	-	-	-	-	-	-	-	-	-	-	1 (100)	-	-	-	-	-	-	-	-
Medicines for disease of joints	allopurinol	tablet	1	-	-	-	-	-	-	-	-	-	-	-	-	-	-	-	-	-	-	-	-	-	-	-	-	-	-	-	-	-	-	-	-	-	-	-	-	-	-	-	-	-	-	-	-	-	-
Medicines for endocrine disorders	vasopressin	preparation for inhalation	1	-	-	-	-	-	-	-	-	-	-	-	-	-	-	-	-	-	-	-	-	-	-	-	-	-	-	-	-	-	-	-	-	-	-	-	-	-	-	-	-	-	-	-	-	-	1 (100)
Medicines for endocrine disorders	insulin	parenteral preparation	1	-	-	-	-	-	-	-	-	-	-	-	-	-	-	-	-	-	-	-	-	-	-	-	-	-	-	-	-	-	-	-	-	-	-	-	-	-	-	-	-	-	-	-	-	-	-
Medicines for endocrine disorders	insulin human	subcutaneous preparation	1	-	-	1 (100)	-	-	-	-	-	-	-	-	-	-	-	-	-	-	-	-	-	-	-	-	-	-	-	-	-	-	-	-	-	-	-	-	-	-	-	-	-	-	-	-	-	-	-
Medicines for endocrine disorders	insulin pork	parenteral preparation	1	-	-	-	-	-	-	-	-	-	-	-	-	-	-	-	-	-	-	-	-	-	-	-	-	-	-	-	-	-	-	-	-	-	-	-	-	-	-	-	-	-	-	-	-	-	-
Medicines for endocrine disorders	diazoxide	capsule	1	-	-	-	-	-	-	-	-	-	-	-	-	-	-	-	-	-	-	-	-	-	-	-	-	-	-	-	-	-	-	-	-	-	-	-	1 (100)	-	-	-	-	-	-	-	-	-	-
Medicines for endocrine disorders	diazoxide	oral liquid	1	-	-	-	-	-	-	-	-	-	-	-	-	-	-	-	-	1 (100)	-	-	-	-	-	-	-	-	-	-	-	-	-	-	-	-	-	-	-	-	-	-	-	-	-	-	-	-	-
Medicines for mental and behavioural disorders	olanzapine	tablet	1	-	-	-	-	-	-	-	-	-	-	-	-	-	-	-	-	-	-	-	-	-	-	-	-	-	-	-	-	-	-	-	-	-	-	-	-	-	-	-	-	-	-	-	-	-	-
Medicines for mental and behavioural disorders	buprenorphine	oral liquid	1	-	-	-	-	-	-	-	-	-	-	-	-	-	-	-	-	-	-	-	-	-	-	-	-	-	-	-	-	-	-	-	-	-	-	-	-	-	1 (100)	-	-	-	-	-	-	-	-
Medicines for mental and behavioural disorders	methylphenidate	capsule	1	-	-	-	-	-	-	-	-	-	-	-	-	-	-	-	-	-	-	-	1 (100)	-	-	-	-	-	-	-	-	-	-	-	-	-	-	-	-	-	-	-	-	-	-	-	-	-	-
Medicines for mental and behavioural disorders	methylphenidate	oral liquid	1	-	-	-	-	1 (100)	-	-	-	-	-	-	-	-	-	-	-	-	-	-	-	-	-	-	-	-	-	-	-	-	-	-	-	-	-	-	-	-	-	-	-	-	-	-	-	-	-
Medicines for mental and behavioural disorders	sertraline	oral liquid	1	-	-	-	-	-	-	-	-	-	-	-	-	-	-	-	-	-	-	-	-	-	-	-	-	-	-	-	-	-	-	-	-	1 (100)	-	-	-	-	-	-	-	-	-	-	-	-	-
Medicines for mental and behavioural disorders	sertraline	tablet	1	-	-	-	1 (100)	-	-	-	-	-	-	-	-	-	-	-	-	-	-	-	-	-	-	-	-	-	-	-	-	-	-	-	-	-	-	-	-	-	-	-	-	-	-	-	-	-	-
Medicines for mental and behavioural disorders	risperidone	oral liquid	1	-	-	-	-	-	-	-	-	-	-	-	-	-	-	-	-	-	-	-	-	-	-	-	-	-	-	-	-	-	-	-	-	-	-	-	-	-	-	-	-	-	-	-	-	-	-
Medicines for mental and behavioural disorders	acamprosate	capsule	1	-	-	-	1 (100)	-	-	-	-	-	-	-	-	-	-	-	-	-	-	-	-	-	-	-	-	-	-	-	-	-	-	-	-	-	-	-	-	-	-	-	-	-	-	-	-	-	-
Medicines for mental and behavioural disorders	mirtazapine	tablet	1	-	-	-	-	-	-	-	-	-	-	-	-	-	-	-	-	-	-	-	-	-	-	-	-	-	-	-	-	-	-	-	-	-	-	-	-	-	-	-	-	-	-	-	-	-	-
Medicines for pain and palliative care	procaine	parenteral preparation	1	-	-	-	-	-	-	-	-	-	-	-	-	-	-	-	-	-	-	-	-	-	-	-	-	-	-	-	-	-	-	-	-	-	-	-	-	-	-	-	1 (100)	-	-	-	-	-	-
Medicines for pain and palliative care	proparacaine	topical	1	-	-	-	-	-	-	-	-	-	-	-	-	-	-	-	-	-	-	-	-	-	-	-	-	1 (100)	-	-	-	-	-	-	-	-	-	-	-	-	-	-	-	-	-	-	-	-	-
Medicines for pain and palliative care	lactulose	oral liquid	1	-	-	-	-	-	-	-	-	-	-	-	-	-	-	-	-	-	-	-	1 (100)	-	-	-	-	-	-	-	-	-	-	-	-	-	-	-	-	-	-	-	-	-	-	-	-	-	-
Medicines for pain and palliative care	metoclopramide	oral liquid	1	-	-	-	-	-	-	1 (100)	-	-	-	-	-	-	-	-	-	-	-	-	-	-	-	-	-	-	-	-	-	-	-	-	-	-	-	-	-	-	-	-	-	-	-	-	-	-	-
Medicines for pain and palliative care	metoclopramide	parenteral preparation	1	-	-	-	-	-	-	-	-	-	-	-	-	-	-	-	-	-	-	-	-	-	-	-	-	-	-	-	-	-	-	-	-	-	-	-	-	-	-	-	1 (100)	-	-	-	-	-	-
Medicines for pain and palliative care	ondansetron	tablet	1	1 (100)	-	-	-	-	-	-	-	-	-	-	-	-	-	-	-	-	-	-	-	-	-	-	-	-	-	-	-	-	-	-	-	-	-	-	-	-	-	-	-	-	-	-	-	-	-
Medicines for pain and palliative care	midazolam	preparation for inhalation	1	-	-	-	-	-	-	-	-	-	-	-	-	-	-	-	-	-	-	-	-	-	-	-	-	-	-	-	1 (100)	-	-	-	-	-	-	-	-	-	-	-	-	-	-	-	-	-	-
Medicines for pain and palliative care	acetylsalicylic acid	capsule	1	-	-	-	-	-	-	-	1 (100)	-	-	-	-	-	-	-	-	-	-	-	-	-	-	-	-	-	-	-	-	-	-	-	-	-	-	-	-	-	-	-	-	-	-	-	-	-	-
Medicines for pain and palliative care	gabapentin	capsule	1	-	-	-	-	-	-	-	-	-	-	-	-	-	-	-	-	-	-	-	-	-	-	-	-	-	-	-	-	-	-	-	-	-	-	-	-	-	-	-	-	-	-	-	-	-	-
Medicines for pain and palliative care	gabapentin	oral liquid	1	-	-	-	-	-	-	-	-	-	-	-	-	-	-	-	-	-	-	-	-	-	-	-	-	-	-	-	-	-	-	-	-	-	-	-	-	-	-	-	-	-	-	-	-	-	-
Medicines for pain and palliative care	acetaminophen	parenteral preparation	1	-	-	-	-	-	-	-	-	-	-	-	-	-	-	-	-	-	-	-	-	-	-	-	-	-	-	-	-	-	-	-	-	-	1 (100)	-	-	-	-	-	-	-	-	-	-	-	-
Medicines for pain and palliative care	diclofenac	parenteral preparation	1	-	-	-	-	-	-	-	-	-	-	-	-	-	-	-	-	1 (100)	-	-	-	-	-	-	-	-	-	-	-	-	-	-	-	-	-	-	-	-	-	-	-	-	-	-	-	-	-
Medicines for pain and palliative care	diclofenac	tablet	1	-	-	-	-	-	-	-	-	-	-	-	-	-	-	-	-	-	-	-	-	-	-	-	-	-	-	-	-	-	-	-	-	-	-	-	-	-	-	-	-	-	-	-	-	-	-
Medicines for pain and palliative care	indomethacin	capsule	1	-	-	-	-	-	-	-	-	-	-	-	-	-	-	-	-	-	-	-	-	-	-	-	-	-	-	-	-	-	-	-	-	-	-	-	-	-	-	-	-	-	-	1 (100)	-	-	-
Medicines for pain and palliative care	indomethacin	rectal preparation	1	-	-	-	-	-	-	-	1 (100)	-	-	-	-	-	-	-	-	-	-	-	-	-	-	-	-	-	-	-	-	-	-	-	-	-	-	-	-	-	-	-	-	-	-	-	-	-	-
Medicines for pain and palliative care	indomethacin	tablet	1	-	-	-	-	-	-	-	-	-	-	-	-	-	-	-	-	-	-	-	-	-	-	-	-	-	-	-	-	-	-	-	-	-	-	-	-	-	-	-	-	-	-	1 (100)	-	-	-
Medicines for pain and palliative care	pentazocine	parenteral preparation	1	-	-	-	-	-	-	-	-	-	-	-	-	-	-	1 (100)	-	-	-	-	-	-	-	-	-	-	-	-	-	-	-	-	-	-	-	-	-	-	-	-	-	-	-	-	-	-	-
Medicines for pain and palliative care	hydromorphone	parenteral preparation	1	-	-	-	-	-	-	-	-	-	-	-	-	-	-	-	-	-	-	-	-	-	-	-	-	-	-	-	-	-	-	-	-	-	-	-	-	-	1 (100)	-	-	-	-	-	-	-	-
Medicines for pain and palliative care	diamorphine	tablet	1	-	-	-	-	-	-	-	-	-	-	-	-	-	-	-	-	1 (100)	-	-	-	-	-	-	-	-	-	-	-	-	-	-	-	-	-	-	-	-	-	-	-	-	-	-	-	-	-
Medicines for pain and palliative care - Anticonvulsants/antiepileptics	diazepam	oral liquid	1	-	-	-	-	-	-	-	-	-	-	-	-	-	-	-	-	-	-	-	-	-	-	-	-	-	-	-	-	-	-	-	-	-	-	1 (100)	-	-	-	-	-	-	-	-	-	-	-
Medicines for reproductive health and perinatal care	nifedipine	oral liquid	1	-	-	-	1 (100)	-	-	-	-	-	-	-	-	-	-	-	-	-	-	-	-	-	-	-	-	-	-	-	-	-	-	-	-	-	-	-	-	-	-	-	-	-	-	-	-	-	-
Medicines for reproductive health and perinatal care	caffeine	tablet	1	-	-	-	-	-	-	1 (100)	-	-	-	-	-	-	-	-	-	-	-	-	-	-	-	-	-	-	-	-	-	-	-	-	-	-	-	-	-	-	-	-	-	-	-	-	-	-	-
Medicines for reproductive health and perinatal care	ethinylestradiol	tablet	1	-	-	-	-	-	-	-	-	-	-	-	-	-	-	-	-	-	-	-	-	-	-	-	-	-	-	-	-	-	-	-	1 (100)	-	-	-	-	-	-	-	-	-	-	-	-	-	-
Medicines for reproductive health and perinatal care	oxytocin	parenteral preparation	1	-	-	1 (100)	-	-	-	-	-	-	-	-	-	-	-	-	-	-	-	-	-	-	-	-	-	-	-	-	-	-	-	-	-	-	-	-	-	-	-	-	-	-	-	-	-	-	-
Medicines used to treat gout	colchicine	tablet	1	-	-	-	-	-	-	-	-	-	-	-	-	-	-	-	-	-	-	-	-	-	-	-	-	-	-	-	-	-	-	-	-	-	-	-	-	-	-	-	-	-	-	1 (100)	-	-	-
Muscle relaxants (peripherally-acting) and cholinesterase inhibitors	vecuronium	parenteral preparation	1	-	-	-	-	-	-	-	-	-	-	-	-	-	-	-	-	1 (100)	-	-	-	-	-	-	-	-	-	-	-	-	-	-	-	-	-	-	-	-	-	-	-	-	-	-	-	-	-
Ophtalmological preparation	acetamide	topical	1	-	-	-	-	-	-	-	-	-	-	-	-	-	-	-	-	-	-	-	-	-	-	-	-	1 (100)	-	-	-	-	-	-	-	-	-	-	-	-	-	-	-	-	-	-	-	-	-
Ophtalmological preparation	latanoprost	topical	1	-	-	-	-	-	-	-	1 (100)	-	-	-	-	-	-	-	-	-	-	-	-	-	-	-	-	-	-	-	-	-	-	-	-	-	-	-	-	-	-	-	-	-	-	-	-	-	-
Ophtalmological preparation	timolol	topical	1	-	-	-	-	-	1 (100)	-	-	-	-	-	-	-	-	-	-	-	-	-	-	-	-	-	-	-	-	-	-	-	-	-	-	-	-	-	-	-	-	-	-	-	-	-	-	-	-
Other	midodrine	tablet	1	-	-	-	-	-	-	-	-	-	-	-	-	-	-	-	-	-	-	-	-	-	-	-	-	-	-	-	-	-	-	-	-	-	-	-	-	-	1 (100)	-	-	-	-	-	-	-	-
Other	acarbose	rectal preparation	1	-	-	-	1 (100)	-	-	-	-	-	-	-	-	-	-	-	-	-	-	-	-	-	-	-	-	-	-	-	-	-	-	-	-	-	-	-	-	-	-	-	-	-	-	-	-	-	-
Other	acarbose	tablet	1	-	-	-	-	-	-	-	-	-	-	-	-	-	-	1 (100)	-	-	-	-	-	-	-	-	-	-	-	-	-	-	-	-	-	-	-	-	-	-	-	-	-	-	-	-	-	-	-
Other	calcium carbonate	tablet	1	-	-	-	-	-	-	-	-	1 (100)	-	-	-	-	-	-	-	-	-	-	-	-	-	-	-	-	-	-	-	-	-	-	-	-	-	-	-	-	-	-	-	-	-	-	-	-	-
Other	dicyclomine	tablet	1	-	-	-	-	-	-	-	-	-	-	-	-	-	-	-	-	-	-	-	-	-	-	-	-	-	-	-	-	-	-	-	-	-	-	-	-	-	-	-	-	-	-	-	-	-	-
Other	amantadine	capsule	1	-	-	-	-	-	-	-	-	-	-	-	-	-	-	-	-	-	-	-	-	-	-	-	-	-	-	-	-	-	-	-	-	-	-	-	1 (100)	-	-	-	-	-	-	-	-	-	-
Other	alendronic acid	oral liquid	1	-	-	-	1 (100)	-	-	-	-	-	-	-	-	-	-	-	-	-	-	-	-	-	-	-	-	-	-	-	-	-	-	-	-	-	-	-	-	-	-	-	-	-	-	-	-	-	-
Other	omega 3 acid ethyl esters	capsule	1	-	-	-	-	-	-	-	-	-	-	-	-	-	-	-	-	-	-	-	-	-	-	-	-	-	-	-	-	-	-	-	-	-	-	-	-	-	1 (100)	-	-	-	-	-	-	-	-
Other	renal replacement fluids premix from.manufacturers	parenteral preparation	1	-	-	-	-	-	-	-	-	-	-	-	-	-	-	-	-	-	-	-	-	-	-	-	-	-	-	-	-	-	-	-	-	-	-	-	-	-	1 (100)	-	-	-	-	-	-	-	-
Other	clinoleic lipids	parenteral preparation	1	-	-	-	-	-	-	-	-	-	-	-	-	-	-	-	-	-	-	-	-	-	-	-	-	-	-	-	-	-	-	-	-	-	-	-	-	-	-	-	-	-	-	-	-	-	-
Other	ramelteon	tablet	1	-	-	-	-	-	-	-	-	-	-	-	-	-	-	-	-	-	-	-	-	-	-	-	-	-	-	-	-	-	-	-	-	-	-	-	1 (100)	-	-	-	-	-	-	-	-	-	-
Other	bimatoprost	oral liquid	1	-	-	-	-	-	-	-	-	-	-	-	-	-	-	1 (100)	-	-	-	-	-	-	-	-	-	-	-	-	-	-	-	-	-	-	-	-	-	-	-	-	-	-	-	-	-	-	-
Other	carboprost tromethamine	parenteral preparation	1	-	-	-	-	-	1 (100)	-	-	-	-	-	-	-	-	-	-	-	-	-	-	-	-	-	-	-	-	-	-	-	-	-	-	-	-	-	-	-	-	-	-	-	-	-	-	-	-
Other	prostaglandin d2	tablet	1	-	-	-	-	-	-	-	-	-	-	-	-	-	-	-	-	-	-	-	-	-	-	-	-	-	-	-	-	-	-	-	-	-	-	-	-	-	-	-	-	-	-	-	-	-	-
Other	baclofen	oral liquid	1	-	-	-	-	-	-	-	-	-	-	-	-	-	-	-	-	-	-	-	-	-	-	-	-	-	-	-	-	-	-	-	-	-	-	-	-	-	-	-	-	-	-	-	-	-	-
Other	dantrolene	capsule	1	-	-	-	-	-	-	-	-	-	-	-	-	-	-	-	-	-	-	-	-	-	-	-	-	-	-	-	-	-	-	-	-	-	-	-	1 (100)	-	-	-	-	-	-	-	-	-	-
Other	dantrolene	tablet	1	-	-	-	-	-	-	-	-	-	-	-	-	-	-	1 (100)	-	-	-	-	-	-	-	-	-	-	-	-	-	-	-	-	-	-	-	-	-	-	-	-	-	-	-	-	-	-	-
Other	picosulphate sodium	oral liquid	1	-	-	-	-	-	-	-	-	-	-	-	-	-	-	-	-	-	-	-	-	-	-	-	-	-	-	-	-	-	-	-	-	-	-	-	-	-	-	-	-	-	-	-	-	-	-
Other	interferon alfa 2a recombinant	parenteral preparation	1	-	-	-	-	-	-	-	-	-	-	-	-	-	-	-	-	-	-	-	-	-	-	-	-	-	-	-	-	-	-	-	1 (100)	-	-	-	-	-	-	-	-	-	-	-	-	-	-
Peritoneal dialysis solution	dialysis solution	parenteral preparation	1	-	-	-	-	-	-	-	-	-	-	-	-	-	-	-	-	-	-	-	-	-	-	-	-	-	-	-	-	-	-	-	1 (100)	-	-	-	-	-	-	-	-	-	-	-	-	-	-
Solutions correcting water, electrolyte and acid-base disturbances	sodium bicarbonate	tablet	1	-	-	-	-	-	-	-	-	-	-	-	-	-	-	1 (100)	-	-	-	-	-	-	-	-	-	-	-	-	-	-	-	-	-	-	-	-	-	-	-	-	-	-	-	-	-	-	-
Solutions correcting water, electrolyte and acid-base disturbances	calcium glucoheptonate	parenteral preparation	1	-	-	-	-	-	-	-	-	-	-	-	-	-	-	-	-	-	-	-	-	-	-	1 (100)	-	-	-	-	-	-	-	-	-	-	-	-	-	-	-	-	-	-	-	-	-	-	-
Solutions correcting water, electrolyte and acid-base disturbances	potassium citrate	tablet	1	-	-	-	-	-	-	-	-	-	-	-	-	-	-	-	-	-	-	-	-	-	-	-	-	-	-	-	-	-	-	-	-	1 (100)	-	-	-	-	-	-	-	-	-	-	-	-	-
Solutions correcting water, electrolyte and acid-base disturbances	oral rehydratation salts	oral liquid	1	-	-	-	-	-	-	-	-	-	-	-	-	-	-	-	-	-	-	-	-	-	-	-	-	-	-	-	-	1 (100)	-	-	-	-	-	-	-	-	-	-	-	-	-	-	-	-	-
Solutions correcting water, electrolyte and acid-base disturbances	potassium chloride	oral liquid	1	-	-	-	-	-	-	-	-	-	-	-	-	-	-	1 (100)	-	-	-	-	-	-	-	-	-	-	-	-	-	-	-	-	-	-	-	-	-	-	-	-	-	-	-	-	-	-	-
Solutions correcting water, electrolyte and acid-base disturbances	potassium chloride	parenteral preparation	1	-	-	-	-	-	-	-	-	-	-	-	-	-	-	-	-	-	-	-	-	-	-	-	-	-	-	-	-	-	-	-	-	1 (100)	-	-	-	-	-	-	-	-	-	-	-	-	-
Solutions correcting water, electrolyte and acid-base disturbances	sodium chloride	tablet	1	-	-	-	-	-	-	-	-	1 (100)	-	-	-	-	-	-	-	-	-	-	-	-	-	-	-	-	-	-	-	-	-	-	-	-	-	-	-	-	-	-	-	-	-	-	-	-	-
Vitamins and minerals	multivitamins	oral liquid	1	-	-	-	-	-	-	-	-	-	-	-	-	-	-	-	-	-	-	-	-	-	-	-	-	-	-	-	-	-	-	-	-	-	-	-	-	-	-	-	-	-	-	-	-	-	-
Vitamins and minerals	iron dextran	oral liquid	1	-	-	-	-	-	-	-	-	-	-	-	-	-	-	-	-	-	-	-	-	-	-	-	-	-	-	-	-	-	-	-	-	-	-	-	-	-	-	1 (100)	-	-	-	-	-	-	-
Vitamins and minerals	ascorbic acid	oral liquid	1	-	-	-	-	-	-	-	-	-	-	-	-	-	-	-	-	-	-	-	-	-	-	-	-	-	-	-	-	1 (100)	-	-	-	-	-	-	-	-	-	-	-	-	-	-	-	-	-
Vitamins and minerals	riboflavin	tablet	1	-	-	-	-	-	-	-	-	-	-	-	-	-	-	-	-	-	-	-	-	-	-	-	-	-	-	-	-	-	-	-	-	-	-	-	-	-	-	-	-	-	-	-	-	-	-
Vitamins and minerals	vitamin a	capsule	1	-	-	-	-	-	-	-	-	-	-	-	-	-	-	-	-	-	-	-	-	-	-	-	-	-	-	-	-	-	-	-	-	-	-	-	-	-	-	1 (100)	-	-	-	-	-	-	-
Vitamins and minerals	vitamin a	oral liquid	1	-	-	-	-	-	-	-	-	-	-	-	-	-	-	-	-	-	-	-	-	-	-	-	-	-	-	-	-	1 (100)	-	-	-	-	-	-	-	-	-	-	-	-	-	-	-	-	-
Vitamins and minerals	vitamin e	capsule	1	-	-	-	-	-	-	-	-	-	-	-	-	-	-	-	-	-	-	-	-	-	-	-	-	-	-	-	-	-	-	-	-	-	-	-	-	-	-	1 (100)	-	-	-	-	-	-	-
Vitamins and minerals	zinc acetate	tablet	1	-	-	1 (100)	-	-	-	-	-	-	-	-	-	-	-	-	-	-	-	-	-	-	-	-	-	-	-	-	-	-	-	-	-	-	-	-	-	-	-	-	-	-	-	-	-	-	-
Vitamins and minerals	zinc ascorbate	oral liquid	1	-	-	-	-	-	-	-	-	-	-	-	-	-	-	-	-	-	-	-	-	-	-	-	-	-	-	-	-	1 (100)	-	-	-	-	-	-	-	-	-	-	-	-	-	-	-	-	-
Vitamins and minerals	zinc ascorbate	tablet	1	-	-	-	-	-	-	1 (100)	-	-	-	-	-	-	-	-	-	-	-	-	-	-	-	-	-	-	-	-	-	-	-	-	-	-	-	-	-	-	-	-	-	-	-	-	-	-	-
Vitamins and minerals	zinc chloride	tablet	1	-	-	-	-	-	-	-	-	-	-	-	-	-	-	-	-	-	-	-	-	-	-	-	-	-	-	-	-	1 (100)	-	-	-	-	-	-	-	-	-	-	-	-	-	-	-	-	-
Vitamins and minerals	cholecalciferol	oral liquid	1	-	-	-	-	-	-	-	-	-	-	-	-	-	-	-	-	-	-	-	-	-	-	-	-	-	-	-	-	1 (100)	-	-	-	-	-	-	-	-	-	-	-	-	-	-	-	-	-
[truncated: 509 more columns]
