# Supplementary material for: Paediatric medicine issues and gaps from healthcare workers point of view: survey results and a narrative review from the global accelerator for paediatric formulations project
Source: Front Pharmacol. 2023 Jul 17;14:1200848. doi: 10.3389/fphar.2023.1200848 (PMC10390094; doi:10.3389/fphar.2023.1200848)
Supplement: Supplementary file 3 [file Table1.XLSX]

## Sheet: Sheet1
Medicine	N tot	N countries	Only Available As Adult Formulation	Not Marketed In The Country	Only Available In The Private Sector	Overly Expensive	Not In The Drug Formulary	Shortages	Other	NA
ciprofloxacin	18	9	Australia	Chile					Switzerland
			Chile	Philippines
			Nigeria
			Philippines
			Portugal
			Serbia
			Uganda
			Zambia
phenobarbital	18	12	Ethiopia	Mexico		Zambia	South Africa	Indonesia	Argentina
			Germany	Netherlands			Zambia	Philippines	South Africa
			Indonesia	Serbia				South Africa
			Myanmar	Thailand				Zambia
			Philippines	Zambia
			Serbia
			Zambia
omeprazole	16	14	Brazil	Chile	Brazil	Australia	Fiji	Zambia	Australia
			Chile	Netherlands		Germany	Germany		Germany
			Hungary	Spain			Zambia
			Indonesia	Sri Lanka
			Philippines	Zambia
			Saudi Arabia
			Thailand
			Zambia
abacavir + dolutegravir + lamivudine	15	10	Australia	Botswana			Zambia		Indonesia
			Brazil	Chile
			Chile	Indonesia
			Congo Kinshasa	South Africa
			Indonesia
			Uganda
			United Kingdom
furosemide	15	9	Brazil	Philippines			Rwanda	Ethiopia
			Ethiopia	Serbia				Rwanda
			Myanmar
			Nigeria
			Serbia
			Switzerland
			Tanzania
			Zimbabwe
levothyroxine	13	9	Canada	Canada		United States			Portugal
			Nigeria	New Zaeland					United States
			Palestinian Territory	Palestinian Territory
			Portugal	Taiwan
			Taiwan	United Kingdom
			United Kingdom
			United States
caffeine	12	9	Tanzania	Nepal	Ghana	Myanmar	Argentina	Nepal	Argentina
				Tanzania		United States	Tanzania		Thailand
				United Arab Emirates			Thailand
				Venezuela			United States
prednisolone	12	10	Ghana	Albania	Zimbabwe	Zimbabwe				Sri Lanka
			Hungary	Nigeria
			Nigeria	Zimbabwe
			Norway
			Portugal
			United Arab Emirates
			Zambia
			Zimbabwe
clindamycin	11	8	Australia	Argentina				Switzerland	Switzerland
			Ethiopia	Spain
			Nigeria	United States
			Portugal
clonidine	10	7	Australia	Canada						Sri Lanka
			Japan	Netherlands
			Norway
			United States
tacrolimus	10	9	Japan	United Kingdom		Indonesia	Taiwan	Netherlands	Japan	Sri Lanka
			Puerto Rico			United Kingdom	Zambia	Sri Lanka
			Taiwan
			United Kingdom
valproic acid	10	9	Myanmar	Indonesia		Fiji	Ghana	Fiji
			Tanzania			Ghana		Jordan
			Germany			Indonesia		Sri Lanka
						Nigeria
						Sri Lanka
isoniazid + pyrazinamide + rifampicin	9	4		Philippines					South Africa	Germany
sildenafil	9	9	Ethiopia	Australia			Sri Lanka		Japan	Canada
			Japan	Brazil
			Serbia	Indonesia
			United Kingdom	Taiwan
spironolactone	9	6	Brazil					Ghana
			India
			Nigeria
			Norway
			Tanzania
valacyclovir	9	7	Australia	Brazil	Ukraine	United Kingdom	Taiwan		United Kingdom
			Chile	Canada
			Taiwan
			Ukraine
			United Kingdom
iloprost	8	8				Indonesia	Indonesia	Indonesia
levetiracetam	8	7	Zambia	Indonesia		Ghana	Ghana		Tanzania	Nigeria
				Serbia		Taiwan	Tanzania			Tanzania
						Zambia
metronidazole	8	6	Japan		Fiji
			Portugal
			Switzerland
			Zambia
amoxicillin	7	6	Taiwan		Nigeria	Nigeria	Nigeria	Burkina Faso	United States
			Tanzania			Zambia	United States	Nigeria
			Zambia					Zambia
captopril	7	7	Chile	India		Sri Lanka	Namibia
			Sri Lanka				Nigeria
			United Arab Emirates
			Uruguay
digoxin	7	4	Nigeria	Tanzania			Zambia			United States
			Zambia	Zambia
fluconazole	7	7	Brazil			Congo Kinshasa	South Africa	Indonesia
			Uganda			United States		Philippines
human immunoglobulin g	7	6			Ethiopia	Ethiopia	Ethiopia	Ethiopia	Ethiopia
						Hungary		Indonesia	Indonesia
						Indonesia
						Philippines
						Sri Lanka
hydromorphone	7	5	Canada					Canada		Ethiopia
phenoxymethylpenicillin	7	6	Canada	Portugal		Canada		Norway
			Norway			Zambia		Serbia
			Zambia					South Africa
propranolol	7	6	Canada	Sweden						Tanzania
			Nigeria	Taiwan
			Serbia
			Sweden
			Taiwan
			Thailand
amphotericin b	6	6	South Africa			Ethiopia	Indonesia	Nigeria	Philippines
						Netherlands
ibuprofen	6	6	Nigeria	Canada	Fiji	Canada	Canada	Mexico	Canada
			Serbia		Nigeria		Indonesia
			Spain				Nigeria
ondansetron	6	6	Fiji	Madagascar		Philippines	Philippines	Mozambique
			Russia
			Serbia
trimethoprim + sulfamethoxazole	6	6	Australia			Congo Kinshasa		Australia	Australia
			Japan					India	Germany
								Indonesia	Indonesia
acetaminophen	5	3	Nigeria			Nigeria	Nigeria	Nigeria		Denmark
			United States					Philippines
albumin human	5	3	Nepal		Venezuela	Indonesia		Venezuela
						Nepal
						Venezuela
atenolol	5	5	Australia	Zimbabwe				New Zealand
			Taiwan
			Tanzania
			Zimbabwe
azithromycin	5	5	Taiwan					Fiji
								Indonesia
								Nigeria
								Tanzania
budesonide	5	5		Portugal	Ghana	Ghana		Venezuela	United Kingdom
						Indonesia
						Venezuela
dexamethasone	5	5	Japan	Madagascar
			Nigeria	Uruguay
			Russia
diazepam	5	5		Mexico			Russia	Australia
								Norway
								United Arab Emirates
dolutegravir + lamivudine	5	4	Brazil
			South Africa
			Uganda
erythromycin	5	4	Zambia	Hungary		Zambia	Indonesia	Serbia
				Serbia				Zambia
esomeprazole	5	4	Nigeria	Serbia
			Portugal
			Serbia
			United Arab Emirates
ethambutol	5	4	Australia	Netherlands						Nigeria
			Philippines
isoniazid + rifampicin	5	6	Spain					Spain
moxifloxacin	5	3	Australia	United Kingdom			United Kingdom
			Canada
abacavir + lamivudine	4	4	Australia				South Africa			Spain
			Spain
			United Kingdom
acetylsalicylic acid	4	4	Ethiopia	Taiwan
			Russia
			Taiwan
			United States
acyclovir	4	2	Ethiopia				Ethiopia	Ethiopia
								Zimbabwe
baclofen	4	4	Japan	New Zaeland					United States
			United States
benzylpenicillin	4	4	Brazil	Nepal				Indonesia
			Portugal					Nepal
cloxacillin	4	4	Zimbabwe	Zimbabwe	Zimbabwe	Zimbabwe	Norway	Ethiopia
								South Africa
domperidone	4	4	Sri Lanka	New Zaeland						Germany
				United Arab Emirates
				United States
enalapril	4	4	Nigeria	Serbia					Japan
			Serbia
			Uruguay
epinephrine	4	4		Russia		Belgium		Ethiopia	Belgium
						Philippines
ethosuximide	4	3		Hungary	South Africa	South Africa
				Italy
folic acid	4	4	Brazil				Thailand	Jordan
			Sri Lanka
			Thailand
fosfomycin	4	3	Australia	Australia	Australia		Australia	India
			Kenya	Kenya			India
ganciclovir	4	4	Myanmar			Kenya		Kenya
			Tanzania			Myanmar		Myanmar
								Philippines
lamivudine	4	4						Fiji
mercaptopurine	4	4	Hungary	Hungary			Albania
			Serbia	Serbia
				Taiwan
pantoprazole	4	4	Hungary	Serbia
			United Arab Emirates
			United States
raltegravir	4	3	El Salvador	Chile				Kenya
vancomycin	4	4		United Kingdom	Ethiopia	Ethiopia		Ethiopia
						Zambia		Indonesia
vasopressin	4	4		Spain				Namibia
								Philippines
								Venezuela
vigabatrin	4	3		India		Ghana	Ghana		South Africa
						South Africa	South Africa
zidovudine	4	3	Indonesia	Indonesia					Indonesia
				Tanzania					Tanzania
alprostadil	3	3	United States				Indonesia	Indonesia
							Myanmar
amiodarone	3	3	Canada						Australia
			Nigeria
amoxicillin + clavulanic acid	3	3	Japan					Russia		Chile
			Sudan
budesonide + formoterol	3	3	Ghana			United Kingdom
carvedilol	3	3	Japan
			Sweden
			Uganda
diclofenac	3	2	Serbia
griseofulvin	3	2	Ethiopia				Swaziland			Nigeria
interferon alfa-2a	3	3					Philippines
recombinant
levofloxacin	3	3	Chile	Canada						Denmark
			Ukraine
linezolid	3	3	Chile
			South Africa
			Taiwan
methotrexate	3	3	Japan	Netherlands
				New Zaeland
metoclopramide	3	3	Japan				Serbia
			Madagascar
morphine	3	3	Zimbabwe	Norway	Zimbabwe	Zimbabwe	United States		United States
				Zimbabwe
nitrofurantoin	3	3	Australia	Canada		Canada
			Canada			United Kingdom
piperacillin + tazobactam	3	3			Kenya	Armenia		Ethiopia
						Ethiopia
primaquine	3	1	Thailand	Thailand
ranitidine	3	3	Sri Lanka	Argentina
				Brazil
rifampicin	3	3	Japan						Spain
			Switzerland
vitamin e	3	3	Indonesia	United States	Sri Lanka		Indonesia
			Sri Lanka
voriconazole	3	3	Taiwan			India		India
						Taiwan
						United States
abacavir	2	2	Thailand					Fiji
acebutolol	2	1	Pakistan
adenosine	2	2	United Arab Emirates		Nigeria
albendazole	2	2	Indonesia						Burkina Faso
allopurinol	2	1	United States
amikacin	2	2				Congo Kinshasa
artemether + lumefantrine	2	2				Burkina Faso		Nigeria
						Nigeria
azathioprine	2	2	Hungary						Japan
			Japan
bedaquiline	2	1	United Kingdom						United Kingdom	Brazil
bosentan	2	2	India			United States			India
			United States
bumetanide	2	2	Canada	Canada
			Serbia
carbamazepine	2	1				Sri Lanka		Sri Lanka
ceftriaxone	2	2				Uganda		Mexico
cefuroxime	2	2	Mexico					Canada
								Mexico
chloramphenicol	2	2				Philippines		Philippines
								Sri Lanka
clofazimine	2	2	South Africa
			United Kingdom
colchicine	2	1
cyclosporine	2	2	Madagascar				Philippines
dalteparin	2	1	Norway						Norway
darunavir	2	2		South Africa				Kenya		Netherlands
emtricitabine + tenofovir	2	2	Chile	Chile					United Kingdom
			United Kingdom
flecainide	2	2	India
			Sweden
fludrocortisone	2	2			Palestinian Territory		Philippines
gentamicin	2	2	Nigeria		Nigeria	Nigeria	Norway		Norway
hydrochlorothiazide	2	2	Netherlands
			United States
imipramine	2	1					Indonesia
isoniazid	2	1	Germany	Spain			Spain
			Spain
			Tanzania
ivermectin	2	1	Norway	Switzerland			Canada	Canada	Norway
			Switzerland	Tanzania
lamivudine + tenofovir	2	2
leuprolide	2	2						Venezuela		Nigeria
levosalbutamol	2	2		Madagascar		Venezuela
				Venezuela
lorazepam	2	2		Netherlands	Zambia					Brazil
methylphenidate	2	1					South Africa	South Africa
midazolam	2	2					Namibia	Serbia
nevirapine	2	2						Fiji
								Panama
nitric oxide	2	2			Venezuela		Myanmar
nystatin	2	1				Zambia		Zambia
phenytoin	2	2	Nigeria					Tanzania
praziquantel	2	2	Nigeria
			Switzerland
pregabalin	2	2	New Zaeland	Spain
pyrimethamine	2	2	Argentina
			Brazil
rifabutin	2	2	Australia
			Uganda
rifapentine	2	2		Germany
				United Kingdom
sirolimus	2	2		Indonesia			Indonesia	Indonesia
							Taiwan
sodium bicarbonate	2	2	Portugal	Nigeria
somatotropin	2	2	Portugal					Venezuela
sulfadiazine	2	2	Brazil					Panama
topiramate	2	2	Germany
			United States
tramadol	2	2	Ghana	New Zaeland
vitamin a	2	2	Canada	Canada			Canada	Philippines
warfarin	2	2	United States					Rwanda
zonisamide	2	2	Hungary
			United States
abacavir + lamivudina + efavirenz	1	1					Zimbabwe
abacavir + lamivudine + zidovudine	1	2	Ethiopia
abacavir + zidovudine	1	1					Zimbabwe
acetamide	1	1				Jordan
acetazolamide	1	1							Philippines
aminocaproic acid	1	1						Spain
aminophylline	1	1							Philippines
amitriptyline	1	1	New Zaeland
amlodipine	1	1	Nigeria
amodiaquine - sulfadoxine + pyrimethamine	1	1	Uganda
ampicillin + sulbactam	1	1		Serbia
anakinra	1	1		Ukraine		Ukraine
angiotensin	1	1		Spain
antihemophilic factor	1	1		India
human recombinant
aripiprazole	1	1		Spain
arsenic trioxide	1	1				Netherlands
artesunate + pyronaridine tetraphosphate	1	1				Congo Kinshasa
ascorbic acid	1	1	Sudan
asparaginase	1	1					United States
atazanavir	1	1	South Africa
atovaquone	1	1	Canada
beclomethasone dipropionate	1	1				Zambia		Zambia
bendroflumethiazide	1	1	Nigeria
betamethasone phosphate	1	1						Philippines
bisoprolol	1	1	Taiwan
botulinum toxin type a and b	1	1		Ghana
calcium glycerophosphate	1	1		United Kingdom
cannabidiol	1	1		Slovenia
cefnidir	1	1		Panama
cefotaxime	1	1						United States
ceftazidime	1	1				Armenia		Armenia
cephalexin	1	1		Spain
chloralhydrate	1	1		Slovenia
chlorhexidine	1	1		United Kingdom					United Kingdom
cisapride	1	1		Ghana
clobazam	1	1
clonazepam	1	1	United States
clopidogrel	1	1	United States
codeine	1	1		Nigeria						Italy
colistin	1	1		Armenia		Armenia
corticotropin	1	1				Mexico
cosyntropin	1	1		Canada		Canada	Canada
cyproheptadine	1	1	Indonesia
dantrolene	1	1	Japan
delamanid	1	1	United Kingdom						United Kingdom
diamorphine	1	1	United Kingdom
diazoxide	1	1						Canada
dihydroartemisin + piperaquine phosphate	1	1	Thailand
dimenhydrinate	1	1	Spain
dolutegravir	1	1	Thailand
dolutegravir + tenofovir + lamivudine (emtricitabine)	1	1		United Kingdom
doxycycline	1	1	Portugal
efavirenz	1	1		United Kingdom
efavirenz + emtricitabine + tenofovir	1	1	United Kingdom
emicizumab	1	1			Serbia
enoxaparin	1	1	United States						United States
ergocalciferol	1	1		United States
esmolol	1	1							Australia
ethanol	1	1				United States
ethinylestradiol	1	1						Philippines
etoposide	1	1	United States
famotidine	1	1				United States
felbamate	1	1	Hungary
fentanyl	1	1			Uganda	Uganda	Uganda
ferrous gluconate	1	1							Portugal
ferrous glycine sulfate	1	1		Portugal
ferrous sulfate anhydrous	1	1						Zimbabwe
flucloxacillin	1	1	Norway
flucytosine	1	1	South Africa	South Africa
fluoxetine	1	1			South Africa				South Africa
fluticasone + salmeterol	1	1					Mexico	Mexico
fluticasone propionate	1	1				Indonesia
gabapentin	1	1	Australia			Australia
glecaprevir + pivrentasvir	1	1	Australia
glycopyrronium	1	1
hpv vaccine	1	1		Russia
hydrocortisone	1	1	Japan		United States			Canada
			Netherlands
			New Zaeland
			United States
			Zimbabwe
hydroxyurea	1	1	Ghana	Central African Republic		Uganda				Sri Lanka
			Nigeria			Zambia
			Uganda
			United States
			Zambia
infliximab	1	1	Netherlands
insulin human	1	1			Venezuela	Indonesia		Fiji
						Venezuela
ipratropium	1	1		Serbia
isoniazid + pyrazinamide + rifampicin + etambutol	1	2	Kenya	Spain			United Kingdom
			Switzerland	United Kingdom
			Uganda	Philippines
			United Kingdom
			Switzerland
lamivudine + nevirapine + zidovudine	1	1		South Africa
				Taiwan
lamivudine + zidovudine	1	1						Ghana	Ghana
lamotrigine	1	1	Philippines
lansoprazole	1	1	India
			Japan
levetiracem	1	1				South Africa
levosimendan	1	1			Nigeria	Nigeria
lisinopril	1	1	Australia
lopinavir + ritonavir	1	1						Panama
lopinavir + ritonavir + rifampicin	1	1	Mozambique
loratadine	1	1		Switzerland					Switzerland
magnesium sulfate	1	1	Sudan
mannitol	1	1		Armenia		Armenia
melatonin	1	1	New Zaeland
meropenem	1	1			Ethiopia	Ethiopia		Ethiopia
metoprolol	1	1					Fiji
mexiletine	1	1						India
milrinone	1	1				Turkey			Turkey
mycophenolate mofetil	1	1	Taiwan				Taiwan
nafcillin	1	1		India
nalidixic acid	1	1						Philippines
naproxen	1	1					Netherlands
nicardipine	1	1		Canada
nifedipine	1	1	United States
olanzapine	1	1					United States
oxcarbazepine	1	1	Venezuela		Venezuela	Venezuela
oxybutinin	1	1		New Zaeland
palivizumab	1	1				New Zealand
paromomycin	1	1						Indonesia
pegaspargase	1	1				Hungary
pentazocine	1	1						Nigeria
phentolamine	1	1		Taiwan
phenylephrine	1	1		Taiwan
pimecrolimus	1	1						Mexico
piritrexim	1	1	Brazil
pivmecillinam	1	1	Denmark
pneumococcal vaccine	1	1			Venezuela
polyethylene glycol 400	1	1	Sri Lanka		Sri Lanka
posaconazole	1	1					United Kingdom
prednisone	1	1	Norway
prilocaine	1	1		Serbia
promethazine	1	1						Nigeria
prostaglandin d2	1	1					Namibia
pseudoephedrine	1	1		Russia
pyridoxine	1	1	United Kingdom
quetiapine	1	1		Spain
quinine	1	1	Nigeria					Nigeria
ramelteon	1	1	Japan
remifentanil	1	1							South Africa
riboflavin	1	1		Denmark
ritonavir	1	1		Brazil
rivaroxaban	1	1	United States
salbutamol	1	1						Sri Lanka
sevelamer	1	1	Portugal
sodium chloride	1	1	United States
sodium phosphate	1	1		United Kingdom
dibasic
tadalafil	1	1	Japan
tenofovir alafenaimide	1	1	United Kingdom
tenofovir disoproxil	1	1	Chile	Chile
teriflunomide	1	1					Congo Kinshasa
testosterone	1	1						Venezuela
timolol	1	1					Taiwan
tioridazine	1	1		Slovenia
tobramycin	1	1		Armenia		Armenia
trichloroacetaldehyde	1	1						India
ursodeoxycholic acid	1	1	United States
ustekinumab	1	1	Netherlands
xlomethazoline	1	1	United Kingdom	United Kingdom
zinc chloride	1	1		Philippines					Philippines
